# Supplementary material for: Epistatic interactions of genetic loci associated with age-related macular degeneration
Source: Sci Rep. 2021 Jun 23;11:13114. doi: 10.1038/s41598-021-92351-4 (PMC8222216; doi:10.1038/s41598-021-92351-4)
Supplement: Supplementary file 2 — Supplementary Information 2. [file 41598_2021_92351_MOESM2_ESM.xlsx]

## Sheet: Supplementary Table S1
Supplementary Table S1. Categorization of AMD-associated variants. Information about genetic variants associated with AMD is adapted from Fritsche et al. (2016). Due to (1) minor allel frequency is <5%, (2) the defined locus interval contains no gene, or (3) data are missing, genetic variants in grey were excluded from further analysis. If a locus assigns to one of the biological processes this i…
									Genes in categories
Signal	Locus name	SNP	Chromosome	Position	Odds ratio	Risk allele	Number of genes in locus	Cholesterol transport (GO:0030301) / Regulation of plasma lipoprotein (GO:0097006)	Extracellular structure organization (GO:0043062)	Immune system process (GO:0002376)
1.1	CFH	rs10922109	1	196704632	1.96	C	12	0	0	5
1.2	CFH	rs570618	1	196657064	1.74	T	12
1.3	CFH	rs121913059	1	196716375	47.63	T	12
1.4	CFH	rs148553336	1	196613173	3.23	T	12
1.5	CFH	rs187328863	1	196380158	1.47	T	12
1.6	CFH (CFHR3/CFHR1)b	rs61818925	1	196815450	1.18	T	12
1.7	CFH	rs35292876	1	196706642	1.54	T	12
1.8	CFH	rs191281603	1	196958651	2.44	C	12
2	COL4A3	rs11884770	2	228086920	1.09	C	3	0	2	0
3	ADAMTS9-AS2	rs62247658	3	64715155	1.14	C	3	0	1	0
4.1	COL8A1	rs140647181	3	99180668	1.85	C	7	0	1	0
4.2	COL8A1	rs55975637	3	99419853	1.16	A	7
5.1	CFI	rs10033900	4	110659067	1.15	T	7	0	0	1
5.2	CFI	rs141853578	4	110685820	5.12	T	7
6	C9	rs62358361	5	39327888	1.67	T	3	0	0	1
7	PRLR/SPEF2	rs114092250	5	35494448	1.41	G	6	0	0	2
8.1	C2/CFB/SKIV2L	rs116503776	6	31930462	1.96	G	110	1	3	36
8.2	C2/CFB/SKIV2L	rs144629244	6	31946792	2.79	A	110
8.3	C2/CFB/SKIV2L (PBX2) b	rs114254831	6	32155581	1.13	G	110
8.4	C2/CFB/SKIV2L	rs181705462	6	31947027	1.56	T	110
9	VEGFA	rs943080	6	43826627	1.15	T	1	0	0	1
10	KMT2E/SRPK2	rs1142	7	104756326	1.14	T	7	0	0	3
11	PILRB/PILRA	rs7803454	7	99991548	1.15	T	23	0	0	3
12	TNFRSF10A	rs79037040	8	23082971	1.12	T	5	0	1	2
13	MIR6130/RORB	rs10781182	9	76617720	1.12	T	0	0	0	0
14	TRPM3	rs71507014	9	73438605	1.11	G	2	0	0	0
15	TGFBR1	rs1626340	9	101923372	1.14	G	4	0	2	1
16	ABCA1	rs2740488	9	107661742	1.12	A	1	1	1	0
17	ARHGAP21	rs12357257	10	24999593	1.12	A	3	0	0	0
18	ARMS2/HTRA1	rs3750846	10	124215565	2.93	C	5	0	1	3
19	RDH5/CD63	rs3138141	12	56115778	1.18	A	13	0	2	1
20	ACAD10	rs61941274	12	112132610	1.6	A	19	0	0	3
21	B3GALTL	rs9564692	13	31821240	1.11	C	2	0	0	1
22.1	RAD51B	rs61985136	14	68769199	1.14	T	1	0	0	0
22.2	RAD51B	rs2842339	14	68986999	1.18	G	1
23.1	LIPC	rs2043085	15	58680954	1.15	C	1	1	1	0
23.2	LIPC	rs2070895	15	58723939	1.16	G	1
24.1	CETP	rs5817082	16	56997349	1.15	C	5	1	1	1
24.2	CETP	rs17231506	16	56994528	1.11	T	5
25	CTRB2/CTRB1	rs72802342	16	75234872	1.27	C	12	0	2	1
26	TMEM97/VTN	rs11080055	17	26649724	1.09	C	15	0	1	3
27	NPLOC4/TSPAN10	rs6565597	17	79526821	1.12	T	16	0	0	2
28.1	C3	rs2230199	19	6718387	1.47	G	18	0	0	3
28.2	C3	rs147859257	19	6718146	3.22	G	18
28.3	C3 (NRTN/FUT6) b	rs12019136	19	5835677	1.35	G	18
29	CNN2	rs67538026	19	1031438	1.11	C	10	1	1	2
30.1	APOE	rs429358	19	45411941	1.49	T	24	3	5	5
30.2	APOE(EXOC3L2/MARK4)b	rs73036519	19	45748362	1.1	G	24
31	MMP9	rs142450006	20	44614991	1.19	TTTTC	10	1	2	4
32	C20orf85	rs201459901	20	56653724	1.32	T	1	0	0	0
33	SYN3/TIMP3	rs5754227	22	33105817	1.27	T	2	0	0	0
34	SLC16A8	rs8135665	22	38476276	1.14	T	34	0	0	3
								7*	15*	19*
*Number of AMD-associated variants assigned to a category

## Sheet: Supplementary Table S2
Supplementary Table S2. eGenes influenced by interaction of lipid pathway assigned variants. Given are all eQTL results with a p-value < 1 x 10-5. eQTL with Q-values < 0.05 were considered as significant.
SNPs	Number of SNPs	Gene	Genesymbol	Chromosome	Effect size	Standard error	P-value	Q-value
rs2070895, rs17231506	2	ENSG00000166035	LIPC	15	0.92	0.15	2.51431e-09	0.00770288
rs2043085, rs2070895, rs17231506	3	ENSG00000166035	LIPC	15	0.89	0.15	1.07961e-08	0.0165375
rs2043085, rs2070895, rs17231506, rs73036519	4	ENSG00000166035	LIPC	15	0.75	0.15	5.78637e-07	0.583355
rs2043085, rs17231506, rs73036519	3	ENSG00000129691	ASH2L	8	-0.47	0.09	7.6788e-07	0.583355
rs2070895	1	ENSG00000166035	LIPC	15	0.85	0.17	1.26023e-06	0.583355
rs2740488, rs2043085, rs67538026, rs73036519	4	ENSG00000012048	BRCA1	17	-1.06	0.21	1.26066e-06	0.583355
rs2043085, rs2070895	2	ENSG00000166035	LIPC	15	0.78	0.16	1.48081e-06	0.583355
rs2043085, rs2070895, rs73036519	3	ENSG00000182957	SPATA13	13	0.54	0.11	1.94363e-06	0.583355
rs2740488, rs67538026, rs73036519	3	ENSG00000008517	IL32	16	0.83	0.17	2.01919e-06	0.583355
rs2070895, rs429358	2	ENSG00000137726	FXYD6	11	0.67	0.14	2.13738e-06	0.583355
rs2740488, rs2070895, rs17231506	3	ENSG00000166035	LIPC	15	0.71	0.15	2.29966e-06	0.583355
rs2043085, rs429358, rs73036519	3	ENSG00000149380	P4HA3	11	0.44	0.09	2.76954e-06	0.583355
rs2070895, rs429358	2	ENSG00000213083	-	2	-0.03	0.01	2.7775e-06	0.583355
rs2043085, rs67538026, rs73036519	3	ENSG00000154723	ATP5J	21	-0.53	0.11	3.3911e-06	0.583355
rs2043085, rs17231506, rs67538026, rs73036519	4	ENSG00000154723	ATP5J	21	-0.53	0.11	3.44451e-06	0.583355
rs429358	1	ENSG00000135245	HILPDA	7	-0.89	0.19	3.58433e-06	0.583355
rs2740488, rs2043085, rs429358	3	ENSG00000149380	P4HA3	11	0.42	0.09	3.71708e-06	0.583355
rs2070895, rs429358	2	ENSG00000142748	FCN3	1	0.69	0.15	3.81095e-06	0.583355
rs2740488, rs2070895, rs17231506, rs73036519	4	ENSG00000260273	-	6	0.07	0.02	3.89491e-06	0.583355
rs2043085, rs67538026, rs73036519	3	ENSG00000182957	SPATA13	13	0.51	0.11	4.46401e-06	0.583355
rs2043085	1	ENSG00000259223	-	15	0.03	0.01	4.63489e-06	0.583355
rs2740488, rs2043085, rs67538026, rs429358, rs73036519	5	ENSG00000227258	SMIM2-AS1	13	-0.11	0.02	4.98372e-06	0.583355
rs2070895, rs67538026	2	ENSG00000187823	ZCCHC16	X	-0.46	0.1	5.50788e-06	0.583355
rs2070895, rs17231506, rs67538026, rs73036519	4	ENSG00000132471	WBP2	17	0.52	0.11	5.74545e-06	0.583355
rs2043085, rs67538026	2	ENSG00000090615	GOLGA3	12	0.57	0.12	5.8501e-06	0.583355
rs2043085, rs67538026, rs73036519	3	ENSG00000236624	CCDC163P	1	0.04	0.01	6.02475e-06	0.583355
rs2740488, rs67538026, rs73036519	3	ENSG00000112983	BRD8	5	0.49	0.11	6.06558e-06	0.583355
rs2740488, rs2043085, rs67538026	3	ENSG00000127955	GNAI1	7	-0.63	0.14	6.37666e-06	0.583355
rs2043085, rs2070895	2	ENSG00000128714	HOXD13	2	-0.41	0.09	6.37842e-06	0.583355
rs2740488, rs2043085, rs17231506, rs67538026, rs73036519	5	ENSG00000197256	KANK2	19	-0.64	0.14	6.40482e-06	0.583355
rs2070895, rs17231506, rs73036519	3	ENSG00000166035	LIPC	15	0.68	0.15	6.44228e-06	0.583355
rs2740488, rs2070895, rs17231506	3	ENSG00000115474	KCNJ13	2	0.46	0.1	6.69637e-06	0.583355
rs17231506, rs67538026, rs73036519	3	ENSG00000256977	LIMS3	2	-0.32	0.07	6.80319e-06	0.583355
rs2740488, rs2043085, rs17231506, rs67538026, rs429358, rs73036519	6	ENSG00000107566	ERLIN1	10	0.6	0.13	6.81013e-06	0.583355
rs2740488, rs2043085, rs17231506, rs67538026, rs429358, rs73036519	6	ENSG00000154723	ATP5J	21	-0.5	0.11	6.82949e-06	0.583355
rs2043085, rs73036519	2	ENSG00000113621	TXNDC15	5	0.62	0.14	6.86576e-06	0.583355
rs2070895, rs17231506, rs67538026, rs73036519	4	ENSG00000129235	TXNDC17	17	-0.57	0.13	7.14635e-06	0.583355
rs2043085, rs2070895, rs17231506, rs73036519	4	ENSG00000172322	CLEC12A	12	-0.63	0.14	7.34464e-06	0.583355
rs2740488, rs2043085, rs17231506, rs73036519	4	ENSG00000137877	SPTBN5	15	0.81	0.18	7.42613e-06	0.583355
rs2740488, rs2043085, rs2070895	3	ENSG00000166035	LIPC	15	0.72	0.16	8.66969e-06	0.636668
rs2740488, rs17231506, rs73036519	3	ENSG00000197256	KANK2	19	-0.64	0.14	8.7162e-06	0.636668
rs2070895, rs429358	2	ENSG00000129353	SLC44A2	19	0.6	0.13	8.72825e-06	0.636668
rs2043085, rs2070895, rs73036519	3	ENSG00000012048	BRCA1	17	-0.99	0.22	9.00133e-06	0.641318
rs2070895, rs67538026	2	ENSG00000258845	-	14	-0.06	0.01	9.23264e-06	0.642848
rs2043085, rs2070895, rs429358, rs73036519	4	ENSG00000164615	CAMLG	5	-0.52	0.11	9.74614e-06	0.663522

## Sheet: Supplementary Table S3
Supplementary Table S3. eGenes influenced by interaction of extracellular matrix pathway assigned variants. Given are all eQTL results with a p-value < 1 x 10-5. eQTL with Q-values < 0.05 were considered as significant.
SNPs	Number of SNPs	Gene	Genesymbol	Chromosome	Effect size	Standard error	P-value	Q-value
rs2070895, rs17231506	2	ENSG00000166035	LIPC	15	0.92	0.15	2.51e-09	1
rs11884770, rs55975637, rs1626340, rs3138141, rs2070895, rs11080055	6	ENSG00000161671	EMC10	19	-0.59	0.1	5.85e-09	1
rs2043085, rs2070895, rs17231506	3	ENSG00000166035	LIPC	15	0.89	0.15	1.08e-08	1
rs55975637, rs2043085, rs2070895	3	ENSG00000166035	LIPC	15	0.87	0.15	2.33e-08	1
rs11884770, rs2740488, rs2043085, rs2070895, rs72802342, rs73036519	6	ENSG00000144407	PTH2R	2	-0.74	0.13	3.51e-08	1
rs55975637, rs1626340, rs2740488, rs2043085, rs17231506, rs73036519	6	ENSG00000137877	SPTBN5	15	0.98	0.17	3.63e-08	1
rs62247658, rs55975637, rs2740488, rs72802342, rs11080055, rs73036519	6	ENSG00000214711	CAPN14	2	-0.1	0.02	3.79e-08	1
rs11884770, rs2043085, rs17231506, rs11080055, rs67538026, rs73036519	6	ENSG00000154723	ATP5J	21	-0.63	0.11	4.27e-08	1
rs62247658, rs2070895	2	ENSG00000166035	LIPC	15	0.81	0.15	4.65e-08	1
rs1626340, rs2740488, rs3138141, rs2043085, rs17231506, rs73036519	6	ENSG00000137877	SPTBN5	15	0.91	0.17	6.84e-08	1
rs62247658, rs2740488, rs2043085, rs72802342, rs11080055, rs67538026	6	ENSG00000196151	WDSUB1	2	-0.57	0.1	6.94e-08	1
rs55975637, rs1626340, rs2043085, rs72802342, rs11080055, rs67538026	6	ENSG00000101323	HAO1	20	-0.64	0.12	7.83e-08	1
rs62247658, rs2043085, rs2070895, rs17231506, rs72802342, rs11080055	6	ENSG00000101017	CD40	20	0.48	0.09	8.23e-08	1
rs11884770, rs62247658, rs2043085, rs2070895, rs17231506, rs72802342, rs11080055	7	ENSG00000101017	CD40	20	0.51	0.09	8.46e-08	1
rs11884770, rs2070895, rs17231506, rs11080055, rs67538026	5	ENSG00000204897	KRT25	17	0.6	0.11	1.01e-07	1
rs1626340, rs2740488, rs2043085, rs17231506, rs72802342, rs11080055, rs67538026, rs73036519	8	ENSG00000012048	BRCA1	17	-1.16	0.21	1.05e-07	1
rs62247658, rs55975637, rs2740488, rs72802342, rs11080055, rs67538026, rs73036519	7	ENSG00000214711	CAPN14	2	-0.1	0.02	1.12e-07	1
rs1626340, rs2070895, rs11080055, rs67538026, rs429358, rs73036519	6	ENSG00000189043	NDUFA4	7	-0.57	0.11	1.2e-07	1
rs11884770, rs62247658, rs2043085, rs2070895, rs17231506, rs72802342	6	ENSG00000101017	CD40	20	0.5	0.09	1.21e-07	1
rs62247658, rs55975637, rs1626340, rs2043085, rs2070895, rs17231506, rs72802342, rs73036519	8	ENSG00000090581	GNPTG	16	0.58	0.11	1.24e-07	1
rs11884770, rs62247658, rs55975637, rs2740488, rs3138141, rs2043085, rs2070895, rs72802342, rs73036519	9	ENSG00000214711	CAPN14	2	-0.09	0.02	1.25e-07	1
rs55975637, rs2740488, rs2043085, rs2070895, rs11080055, rs73036519	6	ENSG00000144407	PTH2R	2	-0.66	0.12	1.25e-07	1
rs62247658, rs55975637, rs1626340, rs2740488, rs17231506, rs72802342, rs73036519	7	ENSG00000090581	GNPTG	16	0.57	0.11	1.3e-07	1
rs1626340, rs2043085, rs67538026	3	ENSG00000101323	HAO1	20	-0.68	0.13	1.41e-07	1
rs62247658, rs1626340, rs2070895, rs17231506, rs72802342, rs67538026, rs73036519	7	ENSG00000137776	SLTM	15	-0.51	0.09	1.48e-07	1
rs2043085, rs2070895, rs17231506, rs11080055	4	ENSG00000166035	LIPC	15	0.8	0.15	1.88e-07	1
rs55975637, rs2740488, rs2043085, rs2070895, rs72802342, rs73036519	6	ENSG00000144407	PTH2R	2	-0.64	0.12	2e-07	1
rs55975637, rs1626340, rs2740488, rs2043085, rs67538026, rs73036519	6	ENSG00000044574	HSPA5	9	0.77	0.15	2.08e-07	1
rs62247658, rs1626340, rs2070895, rs72802342, rs67538026, rs73036519	6	ENSG00000106538	RARRES2	7	0.71	0.13	2.14e-07	1
rs62247658, rs1626340, rs2043085, rs72802342, rs67538026, rs73036519	6	ENSG00000012048	BRCA1	17	-1.1	0.21	2.2e-07	1
rs62247658, rs2740488, rs2043085, rs67538026, rs73036519	5	ENSG00000012048	BRCA1	17	-1.16	0.22	2.26e-07	1
rs1626340, rs2070895	2	ENSG00000166035	LIPC	15	0.86	0.16	2.34e-07	1
rs11884770, rs1626340, rs2740488, rs3138141, rs2043085, rs2070895, rs17231506, rs72802342, rs429358, rs73036519	10	ENSG00000167670	CHAF1A	19	-0.56	0.11	2.43e-07	1
rs62247658, rs1626340, rs2740488, rs2043085, rs67538026, rs73036519	6	ENSG00000012048	BRCA1	17	-1.12	0.21	2.49e-07	1
rs11884770, rs62247658, rs55975637, rs1626340, rs3138141, rs2070895	6	ENSG00000161671	EMC10	19	-0.53	0.1	2.52e-07	1
rs62247658, rs2043085, rs2070895, rs72802342, rs11080055	5	ENSG00000101017	CD40	20	0.47	0.09	2.59e-07	1
rs11884770, rs1626340, rs3138141, rs2070895, rs11080055	5	ENSG00000161671	EMC10	19	-0.51	0.1	2.6e-07	1
rs1626340, rs2043085, rs11080055, rs67538026	4	ENSG00000101323	HAO1	20	-0.65	0.12	2.82e-07	1
rs1626340, rs2740488, rs2043085, rs17231506, rs72802342, rs67538026, rs73036519	7	ENSG00000012048	BRCA1	17	-1.14	0.22	2.88e-07	1
rs11080055, rs73036519	2	ENSG00000197584	KCNMB2	3	0.63	0.12	2.97e-07	1
rs1626340, rs2740488, rs2043085, rs2070895, rs17231506, rs11080055, rs67538026, rs73036519	8	ENSG00000012048	BRCA1	17	-1.16	0.22	3.06e-07	1
rs11884770, rs62247658, rs55975637, rs2740488, rs3750846, rs3138141, rs429358, rs73036519	8	ENSG00000182851	GPIHBP1	8	0.21	0.04	3.1e-07	1
rs62247658, rs2043085, rs2070895, rs17231506, rs11080055, rs67538026	6	ENSG00000101017	CD40	20	0.5	0.09	3.12e-07	1
rs11884770, rs62247658, rs3750846, rs3138141, rs72802342, rs11080055, rs429358	7	ENSG00000182851	GPIHBP1	8	0.22	0.04	3.14e-07	1
rs11884770, rs62247658, rs55975637, rs1626340, rs2740488, rs3750846, rs3138141, rs2070895, rs17231506, rs429358, rs73036519	11	ENSG00000182851	GPIHBP1	8	0.21	0.04	3.41e-07	1
rs55975637, rs1626340, rs2043085, rs73036519	4	ENSG00000099958	DERL3	22	0.17	0.03	3.41e-07	1
rs11884770, rs55975637, rs1626340, rs2740488, rs3750846, rs3138141, rs2043085, rs2070895, rs72802342, rs11080055, rs67538026	11	ENSG00000176105	YES1	18	-0.62	0.12	3.69e-07	1
rs11884770, rs62247658, rs55975637, rs1626340, rs2740488, rs2070895, rs17231506, rs72802342, rs67538026	9	ENSG00000125788	DEFB126	20	-0.79	0.15	3.82e-07	1
rs62247658, rs55975637, rs2043085	3	ENSG00000100578	KIAA0586	14	0.57	0.11	3.83e-07	1
rs11884770, rs62247658, rs55975637, rs2740488, rs2070895, rs17231506, rs72802342, rs67538026	8	ENSG00000125788	DEFB126	20	-0.82	0.16	3.96e-07	1
rs2043085, rs72802342, rs11080055, rs67538026	4	ENSG00000012048	BRCA1	17	-1.1	0.21	4.09e-07	1
rs11884770, rs2740488, rs2043085, rs72802342, rs67538026, rs429358, rs73036519	7	ENSG00000149380	P4HA3	11	0.47	0.09	4.1e-07	1
rs62247658, rs3138141, rs2043085, rs2070895, rs72802342, rs11080055	6	ENSG00000101017	CD40	20	0.43	0.08	4.19e-07	1
rs62247658, rs55975637, rs1626340, rs2043085, rs2070895, rs72802342, rs67538026, rs73036519	8	ENSG00000106538	RARRES2	7	0.7	0.14	4.19e-07	1
rs55975637, rs2740488, rs2043085, rs67538026	4	ENSG00000127955	GNAI1	7	-0.72	0.14	4.24e-07	1
rs55975637, rs1626340, rs2043085, rs11080055, rs67538026	5	ENSG00000101323	HAO1	20	-0.65	0.13	4.25e-07	1
rs55975637, rs1626340, rs2043085, rs17231506, rs72802342, rs73036519	6	ENSG00000172348	RCAN2	6	1.04	0.2	4.3e-07	1
rs62247658, rs2740488, rs73036519	3	ENSG00000103404	USP31	16	-0.16	0.03	4.4e-07	1
rs62247658, rs55975637, rs1626340, rs3750846, rs3138141, rs2070895, rs17231506, rs429358	8	ENSG00000182851	GPIHBP1	8	0.21	0.04	4.46e-07	1
rs11884770, rs55975637, rs2740488, rs2043085, rs2070895, rs72802342, rs73036519	7	ENSG00000144407	PTH2R	2	-0.68	0.13	4.51e-07	1
rs1626340, rs2740488, rs17231506	3	ENSG00000141349	G6PC3	17	-0.52	0.1	4.6e-07	1
rs1626340, rs2740488, rs72802342, rs11080055, rs67538026, rs73036519	6	ENSG00000008517	IL32	16	0.89	0.17	4.61e-07	1
rs62247658, rs55975637, rs2740488, rs2070895, rs72802342, rs73036519	6	ENSG00000214711	CAPN14	2	-0.1	0.02	4.62e-07	1
rs11884770, rs2740488, rs17231506, rs72802342, rs67538026, rs73036519	6	ENSG00000107566	ERLIN1	10	0.66	0.13	4.64e-07	1
rs11884770, rs55975637, rs1626340, rs2740488, rs2043085, rs2070895, rs73036519	7	ENSG00000144407	PTH2R	2	-0.73	0.14	4.64e-07	1
rs11884770, rs1626340, rs2740488, rs3138141, rs2070895, rs72802342, rs67538026, rs73036519	8	ENSG00000237773	-	7	-0.05	0.01	4.65e-07	1
rs62247658, rs2043085, rs2070895, rs67538026	4	ENSG00000166292	TMEM100	17	-0.94	0.18	4.72e-07	1
rs1626340, rs2740488, rs3138141, rs2070895, rs67538026, rs73036519	6	ENSG00000237773	-	7	-0.05	0.01	4.78e-07	1
rs2740488, rs72802342, rs11080055, rs67538026, rs73036519	5	ENSG00000008517	IL32	16	0.9	0.17	4.84e-07	1
rs55975637, rs1626340, rs2043085, rs72802342	4	ENSG00000204195	AWAT1	X	0.14	0.03	4.85e-07	1
rs62247658, rs55975637, rs2740488, rs11080055, rs73036519	5	ENSG00000214711	CAPN14	2	-0.09	0.02	4.91e-07	1
rs62247658, rs2740488, rs2043085, rs2070895, rs17231506, rs72802342, rs11080055	7	ENSG00000101017	CD40	20	0.46	0.09	4.92e-07	1
rs1626340, rs2740488, rs3138141, rs72802342, rs73036519	5	ENSG00000169967	MAP3K2	2	-0.55	0.11	4.97e-07	1
rs1626340, rs2043085, rs2070895, rs17231506, rs11080055, rs67538026	6	ENSG00000101323	HAO1	20	-0.65	0.13	5e-07	1
rs62247658, rs72802342	2	ENSG00000138152	BTBD16	10	0.7	0.14	5e-07	1
rs62247658, rs55975637, rs2043085, rs2070895, rs17231506, rs72802342, rs11080055	7	ENSG00000101017	CD40	20	0.46	0.09	5.07e-07	1
rs62247658, rs1626340, rs2740488, rs2043085, rs11080055, rs67538026, rs73036519	7	ENSG00000012048	BRCA1	17	-1.13	0.22	5.1e-07	1
rs62247658, rs2043085, rs72802342, rs67538026, rs73036519	5	ENSG00000106538	RARRES2	7	0.72	0.14	5.1e-07	1
rs55975637, rs1626340, rs2070895, rs17231506, rs72802342, rs11080055, rs67538026, rs73036519	8	ENSG00000137776	SLTM	15	-0.49	0.09	5.17e-07	1
rs2740488, rs2070895, rs72802342, rs11080055, rs429358	5	ENSG00000198612	COPS8	2	-0.48	0.09	5.21e-07	1
rs55975637, rs1626340, rs3138141, rs2043085, rs11080055, rs67538026, rs73036519	7	ENSG00000101323	HAO1	20	-0.67	0.13	5.26e-07	1
rs55975637, rs1626340, rs3138141, rs2043085, rs2070895, rs72802342, rs11080055, rs67538026, rs73036519	9	ENSG00000124098	FAM210B	20	-0.69	0.13	5.31e-07	1
rs11884770, rs62247658, rs2740488, rs2043085, rs11080055, rs429358	6	ENSG00000229980	TOB1-AS1	17	-0.18	0.03	5.37e-07	1
rs55975637, rs2740488, rs3138141, rs2070895, rs72802342	5	ENSG00000229263	-	7	0.09	0.02	5.37e-07	1
rs11884770, rs2043085, rs2070895, rs17231506, rs73036519	5	ENSG00000166035	LIPC	15	0.73	0.14	5.44e-07	1
rs62247658, rs2740488, rs2043085, rs72802342, rs67538026	5	ENSG00000196151	WDSUB1	2	-0.53	0.1	5.46e-07	1
rs11884770, rs1626340, rs3138141, rs2043085, rs2070895, rs17231506, rs72802342, rs429358, rs73036519	9	ENSG00000167670	CHAF1A	19	-0.52	0.1	5.58e-07	1
rs55975637, rs1626340, rs2740488, rs2043085, rs11080055, rs67538026, rs73036519	7	ENSG00000101323	HAO1	20	-0.63	0.12	5.67e-07	1
rs11884770, rs62247658, rs55975637, rs2740488, rs11080055, rs73036519	6	ENSG00000214711	CAPN14	2	-0.09	0.02	5.71e-07	1
rs55975637, rs2740488, rs3750846, rs3138141, rs17231506, rs11080055, rs67538026	7	ENSG00000164845	FAM86FP	12	0.1	0.02	5.77e-07	1
rs11884770, rs55975637, rs1626340, rs2740488, rs2070895, rs17231506	6	ENSG00000112053	SLC26A8	6	0.41	0.08	5.77e-07	1
rs2043085, rs2070895, rs17231506, rs73036519	4	ENSG00000166035	LIPC	15	0.75	0.15	5.79e-07	1
rs55975637, rs1626340, rs2740488, rs2043085, rs11080055, rs67538026	6	ENSG00000101323	HAO1	20	-0.63	0.12	5.89e-07	1
rs62247658, rs2740488, rs3138141, rs72802342, rs11080055, rs67538026	6	ENSG00000197343	ZNF655	7	-0.6	0.12	5.91e-07	1
rs62247658, rs1626340, rs2070895, rs17231506, rs11080055, rs67538026, rs73036519	7	ENSG00000236166	-	6	0.09	0.02	5.97e-07	1
rs11884770, rs2740488, rs3138141, rs2070895, rs72802342, rs67538026, rs73036519	7	ENSG00000237773	-	7	-0.05	0.01	5.98e-07	1
rs11884770, rs1626340, rs2740488, rs3138141, rs2070895, rs17231506, rs72802342, rs11080055, rs67538026, rs73036519	10	ENSG00000237773	-	7	-0.05	0.01	5.99e-07	1
rs62247658, rs2043085, rs2070895, rs72802342, rs11080055, rs67538026	6	ENSG00000106538	RARRES2	7	0.7	0.14	6.01e-07	1
rs11884770, rs62247658, rs55975637, rs2740488, rs2043085, rs72802342, rs429358, rs73036519	8	ENSG00000149380	P4HA3	11	0.46	0.09	6.02e-07	1
rs2740488, rs2043085, rs2070895, rs72802342, rs11080055	5	ENSG00000173599	PC	11	0.7	0.14	6.04e-07	1
rs11884770, rs62247658, rs55975637, rs1626340, rs2740488, rs3750846, rs3138141, rs2070895, rs72802342, rs429358, rs73036519	11	ENSG00000182851	GPIHBP1	8	0.22	0.04	6.05e-07	1
rs55975637, rs2740488, rs2043085, rs72802342, rs429358, rs73036519	6	ENSG00000149380	P4HA3	11	0.47	0.09	6.2e-07	1
rs62247658, rs2740488, rs3138141, rs2043085, rs2070895, rs11080055, rs67538026, rs73036519	8	ENSG00000117226	GBP3	1	0.88	0.17	6.27e-07	1
rs11884770, rs2740488, rs2070895, rs72802342, rs67538026, rs73036519	6	ENSG00000125788	DEFB126	20	-0.75	0.15	6.28e-07	1
rs11884770, rs62247658, rs55975637, rs1626340, rs2740488, rs3750846, rs3138141, rs17231506, rs429358	9	ENSG00000182851	GPIHBP1	8	0.2	0.04	6.31e-07	1
rs2740488, rs2070895, rs17231506, rs72802342	4	ENSG00000125788	DEFB126	20	-0.74	0.15	6.32e-07	1
rs55975637, rs1626340, rs2043085, rs2070895, rs72802342, rs11080055, rs67538026, rs73036519	8	ENSG00000099958	DERL3	22	0.16	0.03	6.34e-07	1
rs62247658, rs1626340, rs2070895, rs72802342, rs11080055, rs67538026	6	ENSG00000106538	RARRES2	7	0.69	0.14	6.34e-07	1
rs55975637, rs2740488, rs2043085, rs2070895, rs72802342, rs11080055, rs73036519	7	ENSG00000144407	PTH2R	2	-0.61	0.12	6.38e-07	1
rs11884770, rs1626340, rs2043085, rs2070895, rs17231506, rs11080055, rs73036519	7	ENSG00000261757	-	5	0.09	0.02	6.43e-07	1
rs1626340, rs17231506, rs72802342, rs67538026, rs73036519	5	ENSG00000137776	SLTM	15	-0.48	0.09	6.5e-07	1
rs11884770, rs55975637, rs2740488, rs3750846, rs3138141, rs2043085, rs2070895, rs72802342, rs11080055, rs67538026	10	ENSG00000176105	YES1	18	-0.59	0.12	6.52e-07	1
rs1626340, rs2740488, rs2043085, rs2070895	4	ENSG00000224637	-	2	0.09	0.02	6.59e-07	1
rs1626340, rs2043085, rs17231506, rs72802342, rs73036519	5	ENSG00000172348	RCAN2	6	1	0.2	6.62e-07	1
rs1626340, rs2740488, rs3138141, rs2070895, rs17231506, rs72802342, rs67538026, rs429358, rs73036519	9	ENSG00000107566	ERLIN1	10	0.67	0.13	6.75e-07	1
rs1626340, rs2740488, rs2043085, rs17231506, rs11080055, rs67538026, rs73036519	7	ENSG00000012048	BRCA1	17	-1.12	0.22	6.8e-07	1
rs11884770, rs1626340, rs2043085, rs2070895, rs72802342, rs11080055, rs73036519	7	ENSG00000012048	BRCA1	17	-1.1	0.22	6.81e-07	1
rs62247658, rs55975637, rs1626340, rs2740488, rs3750846, rs3138141, rs429358	7	ENSG00000182851	GPIHBP1	8	0.21	0.04	6.82e-07	1
rs11884770, rs2740488, rs3138141, rs2070895, rs17231506, rs72802342, rs73036519	7	ENSG00000237773	-	7	-0.04	0.01	6.84e-07	1
rs11884770, rs55975637, rs2043085, rs2070895, rs73036519	5	ENSG00000144407	PTH2R	2	-0.67	0.13	6.9e-07	1
rs55975637, rs2740488, rs2070895, rs17231506, rs72802342, rs67538026, rs73036519	7	ENSG00000125788	DEFB126	20	-0.75	0.15	7.03e-07	1
rs3750846, rs2070895, rs17231506, rs72802342, rs67538026, rs73036519	6	ENSG00000180347	CCDC129	7	0.05	0.01	7.1e-07	1
rs62247658, rs1626340, rs72802342, rs67538026	4	ENSG00000144227	NXPH2	2	0.12	0.02	7.1e-07	1
rs11884770, rs62247658, rs3750846, rs2070895, rs17231506, rs429358	6	ENSG00000175183	CSRP2	12	-0.8	0.16	7.11e-07	1
rs11884770, rs55975637, rs1626340, rs2043085, rs2070895, rs17231506, rs72802342, rs67538026, rs429358	9	ENSG00000167670	CHAF1A	19	-0.53	0.1	7.22e-07	1
rs55975637, rs1626340, rs2043085, rs2070895, rs72802342, rs67538026	6	ENSG00000127337	YEATS4	12	-0.6	0.12	7.27e-07	1
rs55975637, rs1626340, rs2740488, rs2043085, rs67538026, rs73036519	6	ENSG00000145050	MANF	3	0.9	0.18	7.31e-07	1
rs11884770, rs62247658, rs1626340, rs2740488, rs3750846, rs3138141, rs2070895, rs17231506	8	ENSG00000182851	GPIHBP1	8	0.19	0.04	7.4e-07	1
rs62247658, rs3138141, rs2043085, rs2070895, rs17231506, rs72802342, rs11080055, rs67538026	8	ENSG00000101017	CD40	20	0.46	0.09	7.43e-07	1
rs11884770, rs62247658, rs1626340, rs2740488, rs3750846, rs3138141, rs17231506	7	ENSG00000182851	GPIHBP1	8	0.19	0.04	7.57e-07	1
rs55975637, rs1626340, rs2740488, rs3138141, rs2043085, rs2070895, rs72802342, rs67538026	8	ENSG00000055955	ITIH4	3	0.34	0.07	7.64e-07	1
rs62247658, rs55975637, rs1626340, rs2070895, rs72802342, rs73036519	6	ENSG00000090581	GNPTG	16	0.54	0.11	7.64e-07	1
rs2043085, rs17231506, rs73036519	3	ENSG00000129691	ASH2L	8	-0.47	0.09	7.68e-07	1
rs2043085, rs11080055, rs67538026, rs73036519	4	ENSG00000154723	ATP5J	21	-0.56	0.11	7.71e-07	1
rs62247658, rs55975637, rs2740488, rs2043085, rs2070895, rs72802342, rs11080055, rs73036519	8	ENSG00000214711	CAPN14	2	-0.09	0.02	7.82e-07	1
rs62247658, rs55975637, rs2740488, rs11080055, rs67538026, rs73036519	6	ENSG00000214711	CAPN14	2	-0.09	0.02	7.93e-07	1
rs11884770, rs62247658, rs55975637, rs2070895, rs429358, rs73036519	6	ENSG00000196422	PPP1R26	9	-0.6	0.12	7.93e-07	1
rs55975637, rs1626340, rs3138141, rs2043085, rs2070895, rs17231506, rs72802342, rs67538026, rs73036519	9	ENSG00000237773	-	7	-0.05	0.01	7.93e-07	1
rs62247658, rs55975637, rs1626340, rs2740488, rs3750846, rs3138141, rs2070895, rs72802342, rs11080055, rs429358	10	ENSG00000182851	GPIHBP1	8	0.21	0.04	7.95e-07	1
rs1626340, rs2043085, rs2070895, rs17231506, rs11080055, rs73036519	6	ENSG00000261757	-	5	0.09	0.02	8e-07	1
rs11884770, rs62247658, rs55975637, rs1626340, rs2740488, rs3138141, rs2070895, rs72802342	8	ENSG00000184374	COLEC10	8	0.3	0.06	8.12e-07	1
rs11884770, rs62247658, rs2043085, rs2070895, rs72802342, rs11080055, rs67538026	7	ENSG00000141448	GATA6	18	-0.62	0.12	8.23e-07	1
rs11884770, rs55975637, rs2740488, rs2070895, rs17231506, rs72802342, rs73036519	7	ENSG00000125788	DEFB126	20	-0.75	0.15	8.28e-07	1
rs11884770, rs3138141, rs2043085, rs2070895, rs17231506, rs72802342, rs11080055, rs67538026, rs429358, rs73036519	10	ENSG00000167670	CHAF1A	19	-0.53	0.11	8.3e-07	1
rs1626340, rs2740488, rs3138141, rs2070895, rs72802342, rs67538026, rs73036519	7	ENSG00000237773	-	7	-0.05	0.01	8.32e-07	1
rs11884770, rs62247658, rs2740488, rs3750846, rs3138141, rs2070895, rs72802342, rs429358, rs73036519	9	ENSG00000182851	GPIHBP1	8	0.2	0.04	8.41e-07	1
rs11884770, rs2740488, rs2043085, rs429358, rs73036519	5	ENSG00000149380	P4HA3	11	0.47	0.09	8.49e-07	1
rs11884770, rs1626340, rs2740488, rs3138141, rs2043085, rs2070895, rs17231506, rs72802342, rs429358	9	ENSG00000167670	CHAF1A	19	-0.51	0.1	8.65e-07	1
rs62247658, rs2740488, rs11080055, rs73036519	4	ENSG00000214711	CAPN14	2	-0.09	0.02	8.72e-07	1
rs62247658, rs55975637, rs1626340, rs2043085, rs72802342, rs73036519	6	ENSG00000090581	GNPTG	16	0.53	0.11	8.87e-07	1
rs62247658, rs2740488, rs3138141, rs2043085, rs72802342, rs67538026, rs73036519	7	ENSG00000012048	BRCA1	17	-1.07	0.21	8.88e-07	1
rs1626340, rs2043085, rs2070895, rs72802342, rs11080055, rs67538026	6	ENSG00000167110	GOLGA2	9	0.45	0.09	8.92e-07	1
rs62247658, rs2043085, rs73036519	3	ENSG00000124120	TTPAL	20	-0.62	0.12	8.95e-07	1
rs62247658, rs1626340, rs2740488, rs2043085, rs2070895, rs73036519	6	ENSG00000171798	KNDC1	10	0.56	0.11	8.96e-07	1
rs1626340, rs2740488, rs3138141, rs2043085, rs2070895, rs17231506, rs72802342, rs429358, rs73036519	9	ENSG00000167670	CHAF1A	19	-0.52	0.1	8.98e-07	1
rs11884770, rs1626340, rs2740488, rs2043085, rs2070895	5	ENSG00000224637	-	2	0.09	0.02	9e-07	1
rs62247658, rs2740488, rs2043085, rs2070895, rs17231506, rs72802342	6	ENSG00000101017	CD40	20	0.46	0.09	9.04e-07	1
rs62247658, rs2740488, rs2043085, rs2070895, rs72802342, rs67538026, rs73036519	7	ENSG00000106538	RARRES2	7	0.71	0.14	9.07e-07	1
rs1626340, rs3138141, rs2043085, rs17231506, rs72802342, rs11080055, rs67538026, rs73036519	8	ENSG00000101323	HAO1	20	-0.64	0.13	9.14e-07	1
rs11884770, rs1626340, rs2740488, rs2043085, rs2070895, rs17231506, rs72802342, rs429358, rs73036519	9	ENSG00000167670	CHAF1A	19	-0.51	0.1	9.15e-07	1
rs1626340, rs2740488, rs2043085, rs2070895, rs72802342, rs11080055, rs67538026, rs73036519	8	ENSG00000012048	BRCA1	17	-1.09	0.22	9.25e-07	1
rs11884770, rs62247658, rs55975637, rs2740488, rs2043085, rs2070895, rs72802342, rs11080055	8	ENSG00000214711	CAPN14	2	-0.09	0.02	9.25e-07	1
rs11884770, rs62247658, rs2740488, rs2070895, rs72802342	5	ENSG00000170509	HSD17B13	4	0.71	0.14	9.3e-07	1
rs11884770, rs62247658, rs55975637, rs1626340, rs2740488, rs3138141, rs67538026, rs429358, rs73036519	9	ENSG00000135824	RGS8	1	0.37	0.07	9.33e-07	1
rs55975637, rs1626340, rs2043085, rs17231506, rs72802342, rs67538026	6	ENSG00000172348	RCAN2	6	0.98	0.2	9.41e-07	1
rs62247658, rs55975637, rs2740488, rs67538026, rs429358, rs73036519	6	ENSG00000214711	CAPN14	2	-0.09	0.02	9.42e-07	1
rs62247658, rs1626340, rs2740488, rs2043085, rs73036519	5	ENSG00000012048	BRCA1	17	-1.07	0.21	9.48e-07	1
rs62247658, rs55975637, rs2740488, rs2070895, rs17231506	5	ENSG00000170509	HSD17B13	4	0.76	0.15	9.53e-07	1
rs62247658, rs3750846, rs17231506, rs72802342, rs67538026	5	ENSG00000141959	PFKL	21	0.6	0.12	9.69e-07	1
rs62247658, rs55975637, rs2740488, rs3750846, rs3138141, rs17231506, rs11080055	7	ENSG00000182851	GPIHBP1	8	0.18	0.04	9.75e-07	1
rs11884770, rs17231506, rs11080055, rs67538026, rs73036519	5	ENSG00000107566	ERLIN1	10	0.66	0.13	9.78e-07	1
rs1626340, rs2740488, rs3138141, rs2070895, rs17231506, rs72802342, rs67538026, rs429358, rs73036519	9	ENSG00000167670	CHAF1A	19	-0.52	0.1	9.78e-07	1
rs11884770, rs2740488, rs2043085, rs2070895, rs73036519	5	ENSG00000144407	PTH2R	2	-0.69	0.14	9.8e-07	1
rs11884770, rs2740488, rs3138141, rs2070895, rs67538026	5	ENSG00000161671	EMC10	19	-0.5	0.1	9.87e-07	1
rs11884770, rs62247658, rs2070895, rs72802342, rs11080055	5	ENSG00000125772	GPCPD1	20	-0.61	0.12	9.89e-07	1
rs2740488, rs3750846, rs3138141, rs2070895, rs17231506, rs72802342, rs67538026, rs73036519	8	ENSG00000180347	CCDC129	7	0.05	0.01	9.89e-07	1
rs11884770, rs11080055, rs67538026	3	ENSG00000197445	C16orf47	16	-0.1	0.02	9.91e-07	1
rs62247658, rs55975637, rs1626340, rs2043085, rs2070895, rs72802342, rs11080055, rs67538026	8	ENSG00000106538	RARRES2	7	0.67	0.13	9.92e-07	1
rs11884770, rs2043085, rs2070895, rs17231506, rs72802342, rs429358	6	ENSG00000166035	LIPC	15	0.75	0.15	9.95e-07	1
rs11884770, rs17231506, rs72802342, rs11080055, rs67538026, rs73036519	6	ENSG00000107566	ERLIN1	10	0.63	0.13	1e-06	1
rs62247658, rs55975637, rs1626340, rs2043085, rs72802342, rs11080055	6	ENSG00000156482	RPL30	8	-0.59	0.12	1.01e-06	1
rs55975637, rs1626340, rs3138141, rs2043085, rs72802342	5	ENSG00000055955	ITIH4	3	0.32	0.06	1.02e-06	1
rs62247658, rs55975637, rs2740488, rs3750846, rs3138141, rs11080055, rs429358	7	ENSG00000182851	GPIHBP1	8	0.2	0.04	1.02e-06	1
rs11884770, rs62247658, rs1626340, rs2043085, rs17231506, rs72802342, rs67538026, rs73036519	8	ENSG00000106538	RARRES2	7	0.69	0.14	1.02e-06	1
rs11884770, rs62247658, rs1626340, rs2740488, rs3750846, rs3138141, rs17231506, rs11080055	8	ENSG00000182851	GPIHBP1	8	0.18	0.04	1.03e-06	1
rs11884770, rs55975637, rs2043085, rs429358, rs73036519	5	ENSG00000149380	P4HA3	11	0.46	0.09	1.03e-06	1
rs55975637, rs1626340, rs2740488, rs3750846, rs3138141, rs72802342, rs11080055	7	ENSG00000167302	ENTHD2	17	0.67	0.14	1.03e-06	1
rs11884770, rs1626340, rs3138141, rs2070895, rs17231506, rs72802342, rs11080055, rs429358	8	ENSG00000167670	CHAF1A	19	-0.55	0.11	1.03e-06	1
rs11884770, rs62247658, rs2043085, rs2070895, rs17231506, rs72802342, rs11080055, rs73036519	8	ENSG00000101017	CD40	20	0.46	0.09	1.03e-06	1
rs62247658, rs3750846, rs2070895, rs72802342, rs67538026, rs429358	6	ENSG00000124006	OBSL1	2	0.1	0.02	1.04e-06	1
rs11884770, rs62247658, rs55975637, rs3750846, rs2070895, rs17231506, rs72802342, rs429358	8	ENSG00000175183	CSRP2	12	-0.79	0.16	1.04e-06	1
rs11884770, rs1626340, rs2740488, rs2043085, rs2070895, rs17231506, rs72802342, rs11080055	8	ENSG00000167100	SAMD14	17	0.6	0.12	1.04e-06	1
rs62247658, rs1626340, rs2043085, rs72802342, rs67538026	5	ENSG00000012048	BRCA1	17	-1.08	0.22	1.05e-06	1
rs11884770, rs1626340, rs2043085, rs2070895, rs17231506, rs72802342, rs67538026, rs429358, rs73036519	9	ENSG00000167670	CHAF1A	19	-0.52	0.1	1.05e-06	1
rs62247658, rs55975637, rs2043085, rs2070895, rs17231506, rs72802342, rs11080055, rs67538026	8	ENSG00000101017	CD40	20	0.47	0.09	1.05e-06	1
rs62247658, rs1626340, rs3138141, rs2043085, rs72802342, rs11080055, rs67538026, rs73036519	8	ENSG00000161265	U2AF1L4	19	0.51	0.1	1.06e-06	1
rs62247658, rs3750846, rs2070895, rs72802342, rs67538026, rs429358, rs73036519	7	ENSG00000124006	OBSL1	2	0.1	0.02	1.06e-06	1
rs62247658, rs55975637, rs2740488, rs2043085, rs2070895, rs72802342, rs429358, rs73036519	8	ENSG00000214711	CAPN14	2	-0.09	0.02	1.07e-06	1
rs62247658, rs55975637, rs2070895, rs67538026, rs429358, rs73036519	6	ENSG00000110900	TSPAN11	12	0.51	0.1	1.07e-06	1
rs55975637, rs2740488, rs3138141, rs2070895, rs17231506, rs72802342, rs67538026, rs73036519	8	ENSG00000137776	SLTM	15	-0.48	0.1	1.07e-06	1
rs62247658, rs55975637, rs2740488, rs11080055, rs429358, rs73036519	6	ENSG00000214711	CAPN14	2	-0.09	0.02	1.07e-06	1
rs62247658, rs55975637, rs1626340, rs72802342, rs11080055, rs67538026	6	ENSG00000144227	NXPH2	2	0.12	0.02	1.08e-06	1
rs2740488, rs2043085, rs2070895, rs72802342, rs73036519	5	ENSG00000144407	PTH2R	2	-0.59	0.12	1.08e-06	1
rs1626340, rs2740488, rs2070895, rs17231506, rs72802342, rs67538026, rs73036519	7	ENSG00000137776	SLTM	15	-0.5	0.1	1.08e-06	1
rs11884770, rs55975637, rs1626340, rs2070895, rs17231506, rs72802342, rs11080055, rs67538026, rs73036519	9	ENSG00000125788	DEFB126	20	-0.69	0.14	1.09e-06	1
rs62247658, rs2043085, rs2070895, rs17231506, rs72802342, rs11080055, rs73036519	7	ENSG00000101017	CD40	20	0.44	0.09	1.09e-06	1
rs11884770, rs62247658, rs55975637, rs2740488, rs3750846, rs3138141, rs2070895, rs72802342, rs11080055, rs429358	10	ENSG00000182851	GPIHBP1	8	0.2	0.04	1.09e-06	1
rs55975637, rs2740488, rs17231506, rs72802342, rs67538026, rs73036519	6	ENSG00000137776	SLTM	15	-0.47	0.1	1.09e-06	1
rs62247658, rs2740488, rs2043085, rs2070895, rs17231506	5	ENSG00000166035	LIPC	15	0.71	0.14	1.09e-06	1
rs11884770, rs55975637, rs1626340, rs2043085, rs2070895, rs17231506, rs72802342, rs11080055, rs429358	9	ENSG00000167670	CHAF1A	19	-0.54	0.11	1.1e-06	1
rs11884770, rs62247658, rs1626340, rs2740488, rs3750846, rs3138141, rs2070895, rs429358, rs73036519	9	ENSG00000182851	GPIHBP1	8	0.2	0.04	1.1e-06	1
rs1626340, rs2740488, rs67538026, rs429358, rs73036519	5	ENSG00000167311	ART5	11	-0.76	0.15	1.1e-06	1
rs55975637, rs2740488, rs3138141, rs2043085, rs2070895, rs17231506, rs72802342	7	ENSG00000173599	PC	11	0.67	0.14	1.1e-06	1
rs55975637, rs1626340, rs3138141, rs2043085, rs72802342	5	ENSG00000160959	LRRC14	8	0.61	0.12	1.11e-06	1
rs62247658, rs1626340, rs2740488, rs3750846, rs3138141, rs11080055	6	ENSG00000163539	CLASP2	3	-0.07	0.01	1.11e-06	1
rs55975637, rs1626340, rs2740488, rs2043085, rs67538026, rs73036519	6	ENSG00000090615	GOLGA3	12	0.63	0.13	1.13e-06	1
rs2043085, rs72802342, rs11080055, rs67538026	4	ENSG00000167110	GOLGA2	9	0.42	0.09	1.13e-06	1
rs11884770, rs55975637, rs2043085, rs2070895, rs67538026, rs73036519	6	ENSG00000138073	PREB	2	0.78	0.16	1.13e-06	1
rs1626340, rs72802342	2	ENSG00000198918	RPL39	X	-0.73	0.15	1.14e-06	1
rs11884770, rs1626340, rs2740488, rs2043085, rs72802342, rs11080055, rs67538026, rs73036519	8	ENSG00000012048	BRCA1	17	-1.04	0.21	1.14e-06	1
rs11884770, rs55975637, rs1626340, rs3138141, rs2070895	5	ENSG00000161671	EMC10	19	-0.48	0.1	1.15e-06	1
rs55975637, rs1626340, rs72802342	3	ENSG00000130309	COLGALT1	19	0.59	0.12	1.15e-06	1
rs55975637, rs1626340, rs2740488, rs3138141, rs2070895, rs17231506	6	ENSG00000182508	LHFPL1	X	0.4	0.08	1.16e-06	1
rs62247658, rs55975637, rs2043085, rs2070895, rs72802342, rs11080055, rs67538026	7	ENSG00000106538	RARRES2	7	0.66	0.13	1.16e-06	1
rs1626340, rs2740488, rs2043085, rs11080055, rs67538026	5	ENSG00000053254	FOXN3	14	-0.72	0.15	1.17e-06	1
rs55975637, rs1626340, rs2740488, rs3750846, rs3138141, rs2043085, rs2070895, rs72802342, rs11080055, rs67538026	10	ENSG00000176105	YES1	18	-0.58	0.12	1.17e-06	1
rs11884770, rs55975637, rs2043085, rs2070895, rs17231506, rs72802342, rs429358, rs73036519	8	ENSG00000167670	CHAF1A	19	-0.49	0.1	1.18e-06	1
rs62247658, rs55975637, rs1626340, rs2070895, rs17231506, rs11080055	6	ENSG00000163793	DNAJC5G	2	0.42	0.08	1.18e-06	1
rs11884770, rs2740488, rs3750846, rs3138141, rs2043085, rs2070895, rs72802342, rs429358, rs73036519	9	ENSG00000184787	UBE2G2	21	0.36	0.07	1.18e-06	1
rs11884770, rs62247658, rs17231506, rs67538026, rs73036519	5	ENSG00000102359	SRPX2	X	-0.73	0.15	1.18e-06	1
rs55975637, rs1626340, rs2740488, rs2043085	4	ENSG00000204195	AWAT1	X	0.13	0.03	1.19e-06	1
rs62247658, rs55975637, rs2043085, rs11080055, rs67538026, rs73036519	6	ENSG00000166292	TMEM100	17	-0.88	0.18	1.19e-06	1
rs11884770, rs62247658, rs55975637, rs2070895, rs11080055, rs67538026, rs429358, rs73036519	8	ENSG00000110900	TSPAN11	12	0.51	0.1	1.19e-06	1
rs11884770, rs62247658, rs55975637, rs2740488, rs3750846, rs3138141, rs2043085, rs2070895, rs72802342, rs11080055, rs67538026	11	ENSG00000176105	YES1	18	-0.59	0.12	1.2e-06	1
rs55975637, rs1626340, rs2043085, rs11080055, rs73036519	5	ENSG00000073331	ALPK1	4	0.59	0.12	1.2e-06	1
rs11884770, rs55975637, rs1626340, rs2740488, rs3138141, rs2070895, rs17231506, rs72802342, rs73036519	9	ENSG00000237773	-	7	-0.05	0.01	1.2e-06	1
rs1626340, rs2740488, rs3138141, rs2043085, rs17231506, rs11080055, rs73036519	7	ENSG00000137877	SPTBN5	15	0.82	0.17	1.2e-06	1
rs11884770, rs62247658, rs1626340, rs2740488, rs3750846, rs3138141, rs2070895, rs17231506, rs429358, rs73036519	10	ENSG00000182851	GPIHBP1	8	0.2	0.04	1.2e-06	1
rs62247658, rs55975637, rs1626340, rs2043085, rs17231506, rs72802342, rs67538026	7	ENSG00000172348	RCAN2	6	0.98	0.2	1.21e-06	1
rs11884770, rs55975637, rs2740488, rs2070895, rs72802342, rs429358	6	ENSG00000188050	RNF133	7	-0.74	0.15	1.21e-06	1
rs17231506, rs11080055, rs67538026, rs73036519	4	ENSG00000107566	ERLIN1	10	0.65	0.13	1.21e-06	1
rs11884770, rs62247658, rs2740488, rs2043085, rs2070895, rs17231506, rs72802342, rs11080055	8	ENSG00000101017	CD40	20	0.45	0.09	1.21e-06	1
rs55975637, rs3138141, rs2070895, rs72802342, rs11080055, rs67538026	6	ENSG00000068097	HEATR6	17	0.5	0.1	1.21e-06	1
rs55975637, rs1626340, rs3138141, rs2043085, rs2070895, rs17231506, rs72802342, rs73036519	8	ENSG00000242247	ARFGAP3	22	0.75	0.15	1.22e-06	1
rs11884770, rs1626340, rs2740488, rs3750846, rs3138141, rs17231506, rs11080055, rs67538026	8	ENSG00000164845	FAM86FP	12	0.1	0.02	1.22e-06	1
rs62247658, rs2740488, rs3750846, rs3138141, rs17231506, rs11080055	6	ENSG00000182851	GPIHBP1	8	0.18	0.04	1.22e-06	1
rs1626340, rs72802342	2	ENSG00000176783	RUFY1	5	0.57	0.12	1.23e-06	1
rs62247658, rs2043085, rs2070895, rs17231506, rs11080055	5	ENSG00000101017	CD40	20	0.43	0.09	1.24e-06	1
rs2740488, rs2043085, rs11080055, rs67538026	4	ENSG00000127955	GNAI1	7	-0.66	0.13	1.24e-06	1
rs62247658, rs55975637, rs1626340, rs2043085, rs17231506, rs73036519	6	ENSG00000167840	ZNF232	17	-0.62	0.13	1.24e-06	1
rs55975637, rs1626340, rs2043085, rs11080055, rs73036519	5	ENSG00000185087	FAM169B	15	1	0.2	1.25e-06	1
rs11884770, rs1626340, rs2070895, rs17231506, rs72802342, rs73036519	6	ENSG00000087253	LPCAT2	16	0.76	0.15	1.25e-06	1
rs11884770, rs55975637, rs1626340, rs3138141, rs2043085, rs17231506	6	ENSG00000182256	GABRG3	15	0.32	0.07	1.25e-06	1
rs1626340, rs2740488, rs3138141, rs2070895, rs17231506, rs72802342, rs73036519	7	ENSG00000237773	-	7	-0.05	0.01	1.26e-06	1
rs62247658, rs2740488, rs2070895, rs17231506, rs73036519	5	ENSG00000170509	HSD17B13	4	0.71	0.14	1.26e-06	1
rs55975637, rs2043085	2	ENSG00000100578	KIAA0586	14	0.54	0.11	1.26e-06	1
rs2070895	1	ENSG00000166035	LIPC	15	0.85	0.17	1.26e-06	1
rs2740488, rs2043085, rs67538026, rs73036519	4	ENSG00000012048	BRCA1	17	-1.06	0.21	1.26e-06	1
rs11884770, rs62247658, rs1626340, rs2740488, rs3750846, rs3138141, rs11080055	7	ENSG00000182851	GPIHBP1	8	0.2	0.04	1.26e-06	1
rs72802342, rs429358	2	ENSG00000066422	ZBTB11	3	-0.65	0.13	1.26e-06	1
rs2043085, rs17231506, rs11080055, rs67538026, rs73036519	5	ENSG00000154723	ATP5J	21	-0.56	0.11	1.26e-06	1
rs62247658, rs2740488, rs3750846, rs3138141, rs2070895, rs17231506, rs72802342, rs429358, rs73036519	9	ENSG00000182851	GPIHBP1	8	0.2	0.04	1.27e-06	1
rs11884770, rs62247658, rs55975637, rs2740488, rs72802342, rs11080055, rs67538026, rs73036519	8	ENSG00000214711	CAPN14	2	-0.09	0.02	1.28e-06	1
rs11884770, rs55975637, rs2740488, rs3138141, rs2070895, rs17231506, rs72802342, rs67538026, rs73036519	9	ENSG00000237773	-	7	-0.05	0.01	1.28e-06	1
rs11884770, rs2043085, rs2070895, rs17231506, rs72802342, rs429358, rs73036519	7	ENSG00000167670	CHAF1A	19	-0.48	0.1	1.28e-06	1
rs1626340, rs2740488, rs2043085, rs17231506, rs11080055, rs73036519	6	ENSG00000137877	SPTBN5	15	0.85	0.17	1.29e-06	1
rs62247658, rs2043085, rs11080055, rs73036519	4	ENSG00000166292	TMEM100	17	-0.9	0.18	1.29e-06	1
rs55975637, rs2740488, rs17231506, rs72802342, rs67538026	5	ENSG00000125788	DEFB126	20	-0.77	0.16	1.29e-06	1
rs62247658, rs55975637, rs1626340, rs2740488, rs3750846, rs3138141, rs2070895, rs17231506, rs72802342, rs67538026	10	ENSG00000179869	ABCA13	7	0.76	0.15	1.29e-06	1
rs55975637, rs1626340, rs2043085, rs2070895, rs11080055, rs67538026	6	ENSG00000101323	HAO1	20	-0.64	0.13	1.29e-06	1
rs1626340, rs2043085, rs17231506, rs72802342, rs11080055, rs67538026	6	ENSG00000124098	FAM210B	20	-0.69	0.14	1.29e-06	1
rs11884770, rs1626340, rs2740488, rs3138141, rs2070895, rs17231506, rs72802342, rs67538026, rs73036519	9	ENSG00000237773	-	7	-0.05	0.01	1.3e-06	1
rs11884770, rs1626340, rs2740488, rs3138141, rs2070895, rs17231506, rs72802342, rs11080055, rs73036519	9	ENSG00000237773	-	7	-0.05	0.01	1.3e-06	1
rs11884770, rs1626340, rs2043085, rs2070895, rs11080055, rs73036519	6	ENSG00000261757	-	5	0.08	0.02	1.3e-06	1
rs11884770, rs62247658, rs2740488, rs2043085, rs2070895, rs72802342, rs11080055, rs73036519	8	ENSG00000214711	CAPN14	2	-0.09	0.02	1.3e-06	1
rs62247658, rs55975637, rs1626340, rs2740488, rs3750846, rs3138141, rs2070895, rs17231506, rs11080055, rs429358	10	ENSG00000182851	GPIHBP1	8	0.2	0.04	1.31e-06	1
rs62247658, rs2070895, rs72802342	3	ENSG00000125772	GPCPD1	20	-0.59	0.12	1.32e-06	1
rs55975637, rs1626340, rs2043085	3	ENSG00000204195	AWAT1	X	0.14	0.03	1.32e-06	1
rs55975637, rs1626340, rs3138141, rs2043085, rs17231506, rs72802342, rs67538026, rs73036519	8	ENSG00000172348	RCAN2	6	1	0.2	1.33e-06	1
rs62247658, rs2740488, rs72802342, rs73036519	4	ENSG00000090581	GNPTG	16	0.53	0.11	1.33e-06	1
rs62247658, rs1626340, rs2740488, rs3750846, rs3138141, rs2070895, rs17231506, rs72802342, rs429358, rs73036519	10	ENSG00000182851	GPIHBP1	8	0.2	0.04	1.34e-06	1
rs11884770, rs62247658, rs55975637, rs2740488, rs3138141, rs72802342, rs11080055, rs73036519	8	ENSG00000214711	CAPN14	2	-0.09	0.02	1.34e-06	1
rs11884770, rs62247658, rs55975637, rs2740488, rs3138141, rs72802342, rs73036519	7	ENSG00000214711	CAPN14	2	-0.09	0.02	1.34e-06	1
rs11884770, rs1626340, rs2740488, rs2043085, rs2070895, rs17231506, rs72802342, rs11080055, rs73036519	9	ENSG00000125454	SLC25A19	17	0.59	0.12	1.34e-06	1
rs55975637, rs1626340, rs2740488, rs2043085, rs2070895, rs17231506, rs72802342, rs67538026, rs429358, rs73036519	10	ENSG00000167670	CHAF1A	19	-0.51	0.1	1.34e-06	1
rs62247658, rs1626340, rs3750846, rs3138141, rs2070895, rs72802342, rs67538026	7	ENSG00000124006	OBSL1	2	0.1	0.02	1.35e-06	1
rs11884770, rs62247658, rs1626340, rs3750846, rs2070895, rs72802342, rs67538026	7	ENSG00000124006	OBSL1	2	0.1	0.02	1.36e-06	1
rs55975637, rs1626340, rs3138141, rs2043085, rs2070895, rs72802342	6	ENSG00000055955	ITIH4	3	0.35	0.07	1.36e-06	1
rs11884770, rs62247658, rs2740488, rs3138141, rs2043085, rs72802342, rs67538026, rs429358	8	ENSG00000149380	P4HA3	11	0.44	0.09	1.36e-06	1
rs62247658, rs2043085, rs2070895, rs17231506, rs73036519	5	ENSG00000101017	CD40	20	0.44	0.09	1.36e-06	1
rs62247658, rs1626340, rs3750846, rs3138141, rs2070895, rs17231506, rs72802342, rs11080055, rs429358, rs73036519	10	ENSG00000182851	GPIHBP1	8	0.2	0.04	1.36e-06	1
rs1626340, rs3138141, rs2043085, rs2070895, rs17231506, rs72802342, rs429358	7	ENSG00000167670	CHAF1A	19	-0.5	0.1	1.37e-06	1
rs11884770, rs62247658, rs3750846, rs2070895, rs72802342, rs67538026, rs429358	7	ENSG00000124006	OBSL1	2	0.1	0.02	1.37e-06	1
rs2740488, rs2043085, rs2070895, rs72802342, rs67538026, rs73036519	6	ENSG00000170584	NUDCD2	5	-0.51	0.1	1.37e-06	1
rs1626340, rs2043085, rs17231506, rs11080055, rs67538026, rs73036519	6	ENSG00000101323	HAO1	20	-0.68	0.14	1.37e-06	1
rs2740488, rs2043085, rs11080055, rs67538026	4	ENSG00000105983	LMBR1	7	-0.57	0.12	1.38e-06	1
rs11884770, rs62247658, rs55975637, rs1626340, rs2043085, rs2070895, rs67538026	7	ENSG00000135424	ITGA7	12	0.68	0.14	1.38e-06	1
rs62247658, rs1626340, rs2043085, rs2070895, rs11080055, rs67538026, rs73036519	7	ENSG00000012048	BRCA1	17	-1.1	0.22	1.38e-06	1
rs55975637, rs1626340, rs2740488, rs2043085, rs73036519	5	ENSG00000137877	SPTBN5	15	0.83	0.17	1.38e-06	1
rs11884770, rs2043085, rs2070895, rs17231506, rs72802342, rs11080055, rs429358, rs73036519	8	ENSG00000167670	CHAF1A	19	-0.5	0.1	1.38e-06	1
rs1626340, rs2740488, rs3138141, rs2070895, rs72802342, rs11080055, rs67538026, rs73036519	8	ENSG00000237773	-	7	-0.05	0.01	1.38e-06	1
rs62247658, rs55975637, rs17231506, rs72802342, rs73036519	5	ENSG00000090581	GNPTG	16	0.51	0.1	1.39e-06	1
rs11884770, rs3138141, rs2043085, rs72802342, rs429358, rs73036519	6	ENSG00000149380	P4HA3	11	0.45	0.09	1.39e-06	1
rs55975637, rs1626340, rs2070895, rs17231506, rs72802342, rs67538026, rs73036519	7	ENSG00000137776	SLTM	15	-0.46	0.09	1.4e-06	1
rs2740488, rs17231506, rs11080055, rs67538026, rs73036519	5	ENSG00000107566	ERLIN1	10	0.64	0.13	1.4e-06	1
rs55975637, rs1626340, rs2740488, rs2043085, rs11080055, rs67538026, rs73036519	7	ENSG00000178425	NT5DC1	6	-0.59	0.12	1.41e-06	1
rs11884770, rs62247658, rs55975637, rs1626340, rs3750846, rs3138141, rs2070895, rs17231506, rs429358, rs73036519	10	ENSG00000182851	GPIHBP1	8	0.2	0.04	1.41e-06	1
rs11884770, rs62247658, rs55975637, rs2740488, rs429358	5	ENSG00000135824	RGS8	1	0.36	0.07	1.41e-06	1
rs11884770, rs1626340, rs3138141, rs2043085, rs2070895, rs17231506, rs11080055, rs67538026, rs429358	9	ENSG00000123965	PMS2P5	7	-0.04	0.01	1.41e-06	1
rs11884770, rs62247658, rs55975637, rs1626340, rs3750846, rs3138141, rs11080055, rs429358, rs73036519	9	ENSG00000182851	GPIHBP1	8	0.21	0.04	1.42e-06	1
rs11884770, rs62247658, rs1626340, rs3750846, rs3138141, rs2070895, rs17231506, rs72802342, rs11080055, rs429358	10	ENSG00000182851	GPIHBP1	8	0.2	0.04	1.42e-06	1
rs1626340, rs2043085, rs11080055, rs67538026, rs73036519	5	ENSG00000101323	HAO1	20	-0.62	0.13	1.42e-06	1
rs1626340, rs3138141, rs2043085, rs2070895, rs72802342, rs11080055, rs67538026	7	ENSG00000124098	FAM210B	20	-0.66	0.13	1.43e-06	1
rs2740488, rs3138141, rs2043085, rs11080055, rs67538026, rs73036519	6	ENSG00000105983	LMBR1	7	-0.57	0.12	1.43e-06	1
rs55975637, rs1626340, rs2740488, rs2043085, rs11080055, rs67538026, rs73036519	7	ENSG00000214274	ANG	14	-0.78	0.16	1.43e-06	1
rs11884770, rs62247658, rs2740488, rs3138141, rs2043085, rs72802342, rs429358, rs73036519	8	ENSG00000149380	P4HA3	11	0.44	0.09	1.44e-06	1
rs55975637, rs2740488, rs2043085, rs72802342, rs11080055, rs67538026	6	ENSG00000198964	SGMS1	10	-0.57	0.12	1.44e-06	1
rs11884770, rs62247658, rs1626340, rs2740488, rs3750846, rs3138141, rs2070895, rs17231506, rs72802342, rs429358, rs73036519	11	ENSG00000182851	GPIHBP1	8	0.2	0.04	1.44e-06	1
rs1626340, rs2740488, rs3138141, rs2043085, rs17231506, rs72802342, rs11080055, rs67538026, rs73036519	9	ENSG00000164600	NEUROD6	7	0.42	0.09	1.44e-06	1
rs11884770, rs62247658, rs55975637, rs2740488, rs2043085, rs2070895, rs72802342, rs67538026, rs73036519	9	ENSG00000106538	RARRES2	7	0.67	0.14	1.45e-06	1
rs11884770, rs1626340, rs2043085, rs2070895, rs17231506, rs72802342, rs67538026, rs429358	8	ENSG00000167670	CHAF1A	19	-0.51	0.1	1.45e-06	1
rs55975637, rs2070895	2	ENSG00000166035	LIPC	15	0.72	0.15	1.45e-06	1
rs11884770, rs55975637, rs1626340, rs3138141, rs2043085, rs72802342	6	ENSG00000055955	ITIH4	3	0.34	0.07	1.46e-06	1
rs1626340, rs2740488, rs2070895, rs17231506, rs11080055, rs67538026, rs73036519	7	ENSG00000107566	ERLIN1	10	0.67	0.14	1.46e-06	1
rs55975637, rs2740488, rs3138141, rs72802342, rs67538026, rs73036519	6	ENSG00000134769	DTNA	18	0.47	0.1	1.46e-06	1
rs1626340, rs72802342	2	ENSG00000168067	MAP4K2	11	0.68	0.14	1.47e-06	1
rs3750846, rs3138141, rs17231506	3	ENSG00000164845	FAM86FP	12	0.1	0.02	1.47e-06	1
rs62247658, rs55975637, rs1626340, rs2740488, rs3750846, rs3138141, rs2070895, rs17231506, rs11080055, rs429358, rs73036519	11	ENSG00000182851	GPIHBP1	8	0.2	0.04	1.47e-06	1
rs2043085, rs2070895	2	ENSG00000166035	LIPC	15	0.78	0.16	1.48e-06	1
rs11884770, rs1626340, rs2740488, rs2043085, rs11080055, rs67538026, rs73036519	7	ENSG00000012048	BRCA1	17	-1.04	0.21	1.48e-06	1
rs11884770, rs55975637, rs2740488, rs3138141, rs2070895, rs72802342, rs67538026, rs73036519	8	ENSG00000237773	-	7	-0.05	0.01	1.48e-06	1
rs1626340, rs3138141, rs2043085, rs2070895, rs17231506, rs72802342, rs67538026, rs73036519	8	ENSG00000237773	-	7	-0.05	0.01	1.49e-06	1
rs62247658, rs17231506, rs72802342, rs73036519	4	ENSG00000090581	GNPTG	16	0.52	0.11	1.49e-06	1
rs11884770, rs62247658, rs55975637, rs2043085, rs2070895, rs72802342, rs11080055, rs67538026	8	ENSG00000106538	RARRES2	7	0.66	0.14	1.5e-06	1
rs1626340, rs2043085, rs72802342, rs67538026, rs73036519	5	ENSG00000012048	BRCA1	17	-1.01	0.21	1.5e-06	1
rs1626340, rs2740488, rs2043085, rs72802342, rs67538026, rs73036519	6	ENSG00000012048	BRCA1	17	-1.05	0.21	1.5e-06	1
rs11884770, rs55975637, rs2740488, rs3138141, rs2070895, rs67538026	6	ENSG00000161671	EMC10	19	-0.5	0.1	1.5e-06	1
rs62247658, rs1626340, rs2740488, rs3138141, rs2043085, rs11080055, rs67538026, rs73036519	8	ENSG00000012048	BRCA1	17	-1.05	0.22	1.51e-06	1
rs11884770, rs62247658, rs55975637, rs3750846, rs3138141, rs2070895, rs17231506, rs72802342, rs11080055, rs429358	10	ENSG00000182851	GPIHBP1	8	0.2	0.04	1.51e-06	1
rs11884770, rs55975637, rs3138141, rs2043085, rs2070895, rs17231506	6	ENSG00000104755	ADAM2	8	0.11	0.02	1.52e-06	1
rs11884770, rs62247658, rs1626340, rs2043085, rs2070895, rs72802342, rs11080055, rs73036519	8	ENSG00000012048	BRCA1	17	-1.1	0.22	1.52e-06	1
rs55975637, rs2043085, rs2070895, rs17231506	4	ENSG00000166035	LIPC	15	0.75	0.15	1.52e-06	1
rs1626340, rs2043085, rs11080055, rs73036519	4	ENSG00000012048	BRCA1	17	-1.06	0.22	1.52e-06	1
rs62247658, rs2740488, rs3750846, rs2070895, rs17231506, rs11080055, rs67538026	7	ENSG00000164897	TMUB1	7	0.62	0.13	1.52e-06	1
rs11884770, rs62247658, rs2740488, rs3750846, rs3138141, rs17231506, rs11080055, rs429358	8	ENSG00000182851	GPIHBP1	8	0.2	0.04	1.53e-06	1
rs1626340, rs2043085, rs17231506, rs11080055, rs67538026, rs73036519	6	ENSG00000154723	ATP5J	21	-0.57	0.12	1.53e-06	1
rs1626340, rs2740488, rs3138141, rs2043085, rs2070895, rs17231506, rs11080055, rs67538026, rs73036519	9	ENSG00000107566	ERLIN1	10	0.67	0.14	1.53e-06	1
rs11884770, rs2740488, rs3138141, rs2043085, rs2070895, rs17231506, rs72802342, rs429358, rs73036519	9	ENSG00000167670	CHAF1A	19	-0.49	0.1	1.53e-06	1
rs11884770, rs62247658, rs2740488, rs2043085, rs72802342, rs67538026, rs429358, rs73036519	8	ENSG00000149380	P4HA3	11	0.45	0.09	1.54e-06	1
rs55975637, rs1626340, rs2740488, rs2043085, rs2070895, rs72802342, rs11080055, rs67538026	8	ENSG00000099958	DERL3	22	0.16	0.03	1.54e-06	1
rs11884770, rs62247658, rs55975637, rs2740488, rs2043085, rs2070895, rs17231506, rs72802342, rs11080055, rs429358, rs73036519	11	ENSG00000167670	CHAF1A	19	-0.53	0.11	1.54e-06	1
rs1626340, rs2740488, rs2070895, rs17231506, rs72802342, rs11080055, rs67538026, rs73036519	8	ENSG00000107566	ERLIN1	10	0.65	0.13	1.54e-06	1
rs11884770, rs2070895, rs17231506, rs67538026	4	ENSG00000204897	KRT25	17	0.5	0.1	1.56e-06	1
rs11884770, rs2070895, rs17231506, rs11080055	4	ENSG00000166035	LIPC	15	0.7	0.14	1.56e-06	1
rs62247658, rs2740488, rs3138141, rs2043085, rs17231506, rs72802342, rs67538026, rs73036519	8	ENSG00000012048	BRCA1	17	-1.06	0.22	1.56e-06	1
rs55975637, rs1626340, rs2740488, rs3138141, rs2043085, rs72802342	6	ENSG00000055955	ITIH4	3	0.32	0.07	1.57e-06	1
rs62247658, rs55975637, rs3750846, rs2070895, rs72802342, rs67538026, rs429358, rs73036519	8	ENSG00000124006	OBSL1	2	0.1	0.02	1.58e-06	1
rs1626340, rs2740488, rs2043085, rs2070895, rs72802342, rs67538026	6	ENSG00000127337	YEATS4	12	-0.58	0.12	1.58e-06	1
rs55975637, rs1626340, rs3138141, rs2043085, rs2070895, rs72802342, rs11080055, rs67538026	8	ENSG00000124098	FAM210B	20	-0.66	0.13	1.58e-06	1
rs11884770, rs2043085, rs11080055, rs67538026, rs73036519	5	ENSG00000154723	ATP5J	21	-0.54	0.11	1.58e-06	1
rs62247658, rs2740488, rs2043085, rs2070895, rs72802342, rs11080055, rs67538026, rs73036519	8	ENSG00000214711	CAPN14	2	-0.09	0.02	1.59e-06	1
rs11884770, rs62247658, rs2740488, rs2043085, rs429358, rs73036519	6	ENSG00000149380	P4HA3	11	0.45	0.09	1.59e-06	1
rs11884770, rs62247658, rs2740488, rs2043085, rs72802342, rs429358, rs73036519	7	ENSG00000149380	P4HA3	11	0.45	0.09	1.59e-06	1
rs11884770, rs62247658, rs55975637, rs1626340, rs2740488, rs3750846, rs3138141, rs11080055	8	ENSG00000182851	GPIHBP1	8	0.19	0.04	1.6e-06	1
rs11884770, rs62247658, rs2740488, rs3750846, rs3138141, rs11080055, rs429358	7	ENSG00000182851	GPIHBP1	8	0.2	0.04	1.61e-06	1
rs55975637, rs1626340, rs2740488, rs3750846, rs3138141, rs2043085, rs17231506, rs72802342, rs11080055, rs67538026	10	ENSG00000167302	ENTHD2	17	0.64	0.13	1.61e-06	1
rs11884770, rs2740488, rs67538026, rs73036519	4	ENSG00000145833	DDX46	5	-0.48	0.1	1.61e-06	1
rs62247658, rs2740488, rs72802342, rs11080055, rs67538026, rs73036519	6	ENSG00000008517	IL32	16	0.89	0.18	1.61e-06	1
rs11884770, rs62247658, rs55975637, rs2740488, rs3750846, rs3138141, rs2043085, rs2070895	8	ENSG00000179869	ABCA13	7	0.76	0.16	1.61e-06	1
rs1626340, rs2740488, rs2043085, rs2070895, rs72802342, rs11080055, rs73036519	7	ENSG00000120802	TMPO	12	-0.64	0.13	1.61e-06	1
rs11884770, rs62247658, rs55975637, rs3750846, rs2043085, rs17231506, rs72802342, rs67538026, rs73036519	9	ENSG00000223751	-	2	0.05	0.01	1.61e-06	1
rs11884770, rs62247658, rs1626340, rs2740488, rs2043085, rs2070895, rs17231506, rs72802342, rs11080055, rs429358	10	ENSG00000167670	CHAF1A	19	-0.5	0.1	1.62e-06	1
rs1626340, rs72802342	2	ENSG00000117984	CTSD	11	0.46	0.1	1.62e-06	1
rs55975637, rs1626340, rs2043085, rs2070895, rs11080055, rs67538026, rs73036519	7	ENSG00000043093	DCUN1D1	3	-0.49	0.1	1.62e-06	1
rs55975637, rs1626340, rs2740488, rs3138141, rs2043085, rs17231506, rs72802342, rs11080055	8	ENSG00000055955	ITIH4	3	0.33	0.07	1.62e-06	1
rs11884770, rs62247658, rs55975637, rs1626340, rs2740488, rs3138141, rs2070895, rs429358	8	ENSG00000184374	COLEC10	8	0.3	0.06	1.62e-06	1
rs62247658, rs55975637, rs2740488, rs2043085, rs2070895, rs17231506, rs72802342, rs11080055	8	ENSG00000090581	GNPTG	16	0.52	0.11	1.63e-06	1
rs11884770, rs62247658, rs1626340, rs2740488, rs3750846, rs3138141, rs72802342, rs429358, rs73036519	9	ENSG00000182851	GPIHBP1	8	0.2	0.04	1.63e-06	1
rs11884770, rs62247658, rs1626340, rs3750846, rs3138141, rs11080055, rs429358	7	ENSG00000182851	GPIHBP1	8	0.2	0.04	1.64e-06	1
rs11884770, rs62247658, rs55975637, rs1626340, rs3138141, rs2043085, rs17231506, rs73036519	8	ENSG00000182256	GABRG3	15	0.32	0.07	1.64e-06	1
rs55975637, rs2740488, rs2043085, rs67538026	4	ENSG00000090615	GOLGA3	12	0.6	0.12	1.64e-06	1
rs55975637, rs2740488, rs2043085, rs2070895, rs72802342, rs11080055	6	ENSG00000173599	PC	11	0.66	0.14	1.64e-06	1
rs1626340, rs2043085, rs2070895, rs17231506, rs72802342, rs67538026, rs429358	7	ENSG00000167670	CHAF1A	19	-0.5	0.1	1.64e-06	1
rs11884770, rs62247658, rs55975637, rs1626340, rs2740488, rs2043085, rs2070895, rs17231506, rs429358, rs73036519	10	ENSG00000149380	P4HA3	11	0.43	0.09	1.65e-06	1
rs62247658, rs3138141, rs2043085, rs2070895, rs72802342, rs11080055, rs67538026	7	ENSG00000101017	CD40	20	0.44	0.09	1.65e-06	1
rs11884770, rs2043085, rs67538026, rs73036519	4	ENSG00000157214	STEAP2	7	0.9	0.18	1.65e-06	1
rs55975637, rs1626340, rs2043085, rs11080055, rs67538026, rs73036519	6	ENSG00000101323	HAO1	20	-0.61	0.13	1.65e-06	1
rs62247658, rs2740488, rs72802342, rs11080055, rs67538026	5	ENSG00000197343	ZNF655	7	-0.54	0.11	1.66e-06	1
rs11884770, rs1626340, rs2740488, rs3138141, rs2070895, rs67538026	6	ENSG00000161671	EMC10	19	-0.48	0.1	1.66e-06	1
rs11884770, rs62247658, rs1626340, rs2740488, rs17231506, rs11080055, rs73036519	7	ENSG00000121634	GJA8	1	0.44	0.09	1.66e-06	1
rs55975637, rs1626340, rs3138141, rs72802342, rs67538026, rs73036519	6	ENSG00000106348	IMPDH1	7	0.69	0.14	1.67e-06	1
rs62247658, rs2740488, rs3750846, rs3138141, rs2043085, rs2070895, rs67538026	7	ENSG00000266714	MYO15B	17	0.13	0.03	1.67e-06	1
rs55975637, rs1626340, rs2043085, rs72802342, rs11080055, rs67538026, rs73036519	7	ENSG00000101323	HAO1	20	-0.58	0.12	1.67e-06	1
rs11884770, rs55975637, rs2740488, rs2043085, rs2070895, rs11080055, rs73036519	7	ENSG00000144407	PTH2R	2	-0.6	0.12	1.67e-06	1
rs11884770, rs62247658, rs2740488, rs3750846, rs3138141, rs17231506, rs11080055	7	ENSG00000182851	GPIHBP1	8	0.18	0.04	1.68e-06	1
rs62247658, rs55975637, rs2740488, rs11080055, rs67538026, rs429358, rs73036519	7	ENSG00000214711	CAPN14	2	-0.08	0.02	1.68e-06	1
rs11884770, rs62247658, rs2740488, rs2043085, rs72802342, rs429358	6	ENSG00000149380	P4HA3	11	0.45	0.09	1.68e-06	1
rs55975637, rs2740488, rs2043085, rs2070895, rs72802342, rs11080055, rs73036519	7	ENSG00000173599	PC	11	0.67	0.14	1.68e-06	1
rs1626340, rs2740488, rs3138141, rs2043085, rs11080055, rs67538026	6	ENSG00000127955	GNAI1	7	-0.66	0.14	1.68e-06	1
rs55975637, rs2740488, rs3750846, rs3138141, rs2043085, rs2070895, rs72802342, rs11080055, rs67538026	9	ENSG00000176105	YES1	18	-0.58	0.12	1.69e-06	1
rs2740488, rs2043085, rs11080055, rs73036519	4	ENSG00000129691	ASH2L	8	-0.46	0.09	1.69e-06	1
rs62247658, rs55975637, rs1626340, rs2740488, rs72802342, rs73036519	6	ENSG00000090581	GNPTG	16	0.53	0.11	1.7e-06	1
rs1626340, rs2043085, rs2070895, rs72802342, rs11080055, rs67538026	6	ENSG00000109065	NAT9	17	0.69	0.14	1.7e-06	1
rs62247658, rs1626340, rs2043085, rs2070895, rs17231506, rs72802342, rs73036519	7	ENSG00000090581	GNPTG	16	0.54	0.11	1.7e-06	1
rs55975637, rs1626340, rs2740488, rs2043085, rs2070895, rs11080055, rs73036519	7	ENSG00000144407	PTH2R	2	-0.66	0.14	1.7e-06	1
rs55975637, rs2740488, rs2070895, rs17231506	4	ENSG00000260273	-	6	0.08	0.02	1.7e-06	1
rs11884770, rs55975637, rs2043085, rs2070895, rs72802342, rs67538026	6	ENSG00000129518	EAPP	14	-0.51	0.11	1.71e-06	1
rs55975637, rs2043085, rs17231506, rs73036519	4	ENSG00000129691	ASH2L	8	-0.44	0.09	1.71e-06	1
rs11884770, rs62247658, rs1626340, rs2740488, rs3750846, rs3138141	6	ENSG00000182851	GPIHBP1	8	0.19	0.04	1.72e-06	1
rs1626340, rs2740488, rs2043085, rs73036519	4	ENSG00000137877	SPTBN5	15	0.85	0.18	1.72e-06	1
rs11884770, rs62247658, rs55975637, rs2740488, rs3138141, rs2043085, rs72802342, rs429358, rs73036519	9	ENSG00000149380	P4HA3	11	0.45	0.09	1.72e-06	1
rs11884770, rs55975637, rs2740488, rs2043085, rs2070895	5	ENSG00000144407	PTH2R	2	-0.67	0.14	1.73e-06	1
rs11884770, rs2070895, rs17231506	3	ENSG00000166035	LIPC	15	0.72	0.15	1.73e-06	1
rs55975637, rs1626340, rs2043085, rs11080055, rs73036519	5	ENSG00000109501	WFS1	4	0.54	0.11	1.73e-06	1
rs55975637, rs1626340, rs3750846, rs3138141, rs72802342, rs67538026, rs429358	7	ENSG00000182022	CHST15	10	0.63	0.13	1.73e-06	1
rs11884770, rs62247658, rs55975637, rs2740488, rs3750846, rs3138141, rs17231506, rs11080055, rs429358	9	ENSG00000182851	GPIHBP1	8	0.2	0.04	1.74e-06	1
rs11884770, rs62247658, rs1626340, rs3750846, rs2070895, rs72802342	6	ENSG00000124006	OBSL1	2	0.1	0.02	1.74e-06	1
rs11884770, rs62247658, rs1626340, rs2740488, rs2043085, rs11080055, rs429358	7	ENSG00000064995	TAF11	6	-0.42	0.09	1.74e-06	1
rs62247658, rs55975637, rs1626340, rs2740488, rs2043085, rs11080055, rs429358, rs73036519	8	ENSG00000237310	-	7	-0.14	0.03	1.74e-06	1
rs11884770, rs62247658, rs55975637, rs2740488, rs2070895, rs17231506, rs72802342, rs11080055, rs67538026	9	ENSG00000125788	DEFB126	20	-0.75	0.15	1.75e-06	1
rs11884770, rs55975637, rs2740488, rs2070895, rs72802342, rs67538026, rs73036519	7	ENSG00000125788	DEFB126	20	-0.72	0.15	1.75e-06	1
rs62247658, rs3750846, rs2070895, rs72802342, rs67538026	5	ENSG00000124006	OBSL1	2	0.1	0.02	1.75e-06	1
rs11884770, rs3138141, rs2043085, rs2070895, rs17231506, rs72802342, rs429358, rs73036519	8	ENSG00000167670	CHAF1A	19	-0.49	0.1	1.75e-06	1
rs11884770, rs62247658, rs55975637, rs2740488, rs2070895, rs72802342, rs73036519	7	ENSG00000214711	CAPN14	2	-0.09	0.02	1.75e-06	1
rs11884770, rs55975637, rs1626340, rs2740488, rs3750846, rs3138141, rs11080055, rs73036519	8	ENSG00000182851	GPIHBP1	8	0.19	0.04	1.75e-06	1
rs2740488, rs2043085, rs17231506, rs11080055, rs67538026, rs73036519	6	ENSG00000154723	ATP5J	21	-0.55	0.11	1.76e-06	1
rs55975637, rs2070895, rs17231506, rs73036519	4	ENSG00000260273	-	6	0.08	0.02	1.76e-06	1
rs1626340, rs2740488, rs2043085, rs72802342, rs11080055, rs67538026, rs73036519	7	ENSG00000008517	IL32	16	0.86	0.18	1.76e-06	1
rs55975637, rs2740488, rs2070895, rs72802342, rs429358, rs73036519	6	ENSG00000188050	RNF133	7	-0.71	0.15	1.77e-06	1
rs11884770, rs62247658, rs2740488, rs3138141, rs2043085, rs2070895, rs17231506, rs72802342, rs11080055, rs429358, rs73036519	11	ENSG00000167670	CHAF1A	19	-0.51	0.1	1.77e-06	1
rs11884770, rs62247658, rs2740488, rs2070895, rs72802342, rs67538026, rs429358, rs73036519	8	ENSG00000188807	TMEM201	1	-0.18	0.04	1.77e-06	1
rs11884770, rs62247658, rs2740488, rs2070895	4	ENSG00000170509	HSD17B13	4	0.66	0.14	1.79e-06	1
rs55975637, rs2740488, rs3750846, rs3138141, rs2070895, rs17231506, rs72802342, rs67538026, rs73036519	9	ENSG00000180347	CCDC129	7	0.05	0.01	1.79e-06	1
rs1626340, rs2740488, rs3138141, rs2043085, rs72802342, rs11080055, rs67538026	7	ENSG00000185043	CIB1	15	0.62	0.13	1.8e-06	1
rs11884770, rs62247658, rs55975637, rs2740488, rs3138141, rs2070895, rs17231506, rs429358	8	ENSG00000184374	COLEC10	8	0.3	0.06	1.8e-06	1
rs11884770, rs55975637, rs1626340, rs2740488, rs17231506, rs429358, rs73036519	7	ENSG00000188993	LRRC66	4	-0.05	0.01	1.8e-06	1
rs62247658, rs1626340, rs2043085, rs2070895, rs17231506, rs73036519	6	ENSG00000236166	-	6	0.09	0.02	1.8e-06	1
rs11884770, rs17231506, rs72802342, rs67538026, rs73036519	5	ENSG00000107566	ERLIN1	10	0.6	0.12	1.81e-06	1
rs2740488, rs2043085, rs2070895, rs72802342, rs67538026, rs73036519	6	ENSG00000138073	PREB	2	0.75	0.16	1.81e-06	1
rs11884770, rs62247658, rs55975637, rs1626340, rs2740488, rs2070895, rs17231506, rs72802342, rs11080055, rs67538026, rs73036519	11	ENSG00000137776	SLTM	15	-0.47	0.1	1.81e-06	1
rs11884770, rs62247658, rs3750846, rs3138141, rs2043085, rs2070895, rs17231506, rs11080055, rs67538026, rs73036519	10	ENSG00000266714	MYO15B	17	0.13	0.03	1.82e-06	1
rs11884770, rs55975637, rs1626340, rs2043085, rs67538026, rs73036519	6	ENSG00000044574	HSPA5	9	0.69	0.14	1.82e-06	1
rs1626340, rs3138141, rs2043085, rs72802342, rs11080055, rs67538026, rs73036519	7	ENSG00000122376	FAM35A	10	-0.66	0.14	1.82e-06	1
rs62247658, rs55975637, rs1626340, rs2740488, rs3750846, rs3138141, rs2070895, rs17231506, rs72802342, rs11080055, rs429358, rs73036519	12	ENSG00000182851	GPIHBP1	8	0.2	0.04	1.82e-06	1
rs62247658, rs55975637, rs2043085, rs2070895, rs72802342, rs67538026, rs73036519	7	ENSG00000106538	RARRES2	7	0.66	0.14	1.84e-06	1
rs55975637, rs1626340, rs2043085, rs11080055, rs73036519	5	ENSG00000099958	DERL3	22	0.16	0.03	1.85e-06	1
rs2740488, rs2043085, rs2070895, rs72802342, rs67538026, rs73036519	6	ENSG00000127337	YEATS4	12	-0.57	0.12	1.85e-06	1
rs11884770, rs1626340, rs2740488, rs2043085, rs2070895, rs17231506, rs72802342, rs11080055, rs73036519	9	ENSG00000012048	BRCA1	17	-1.07	0.22	1.85e-06	1
rs62247658, rs2740488, rs2043085, rs2070895, rs72802342, rs73036519	6	ENSG00000214711	CAPN14	2	-0.09	0.02	1.85e-06	1
rs11884770, rs62247658, rs2043085, rs17231506, rs72802342, rs11080055, rs67538026, rs73036519	8	ENSG00000102359	SRPX2	X	-0.74	0.15	1.85e-06	1
rs2043085, rs2070895, rs72802342, rs67538026	4	ENSG00000122873	CISD1	10	-0.66	0.14	1.85e-06	1
rs55975637, rs1626340, rs72802342	3	ENSG00000055955	ITIH4	3	0.36	0.07	1.85e-06	1
rs1626340, rs2043085, rs17231506, rs11080055, rs67538026, rs73036519	6	ENSG00000008517	IL32	16	0.83	0.17	1.86e-06	1
rs1626340, rs2740488, rs2043085, rs17231506, rs72802342, rs67538026, rs73036519	7	ENSG00000214274	ANG	14	-0.79	0.16	1.87e-06	1
rs62247658, rs55975637, rs1626340, rs2740488, rs3138141, rs2043085, rs11080055, rs73036519	8	ENSG00000106069	CHN2	7	-0.54	0.11	1.87e-06	1
rs55975637, rs1626340, rs2043085, rs72802342, rs11080055, rs67538026, rs73036519	7	ENSG00000178425	NT5DC1	6	-0.59	0.12	1.87e-06	1
rs62247658, rs1626340, rs2740488, rs2043085, rs2070895, rs11080055	6	ENSG00000243775	OSTCP1	6	0.15	0.03	1.87e-06	1
rs62247658, rs1626340, rs2740488, rs3138141, rs2043085, rs2070895, rs17231506, rs72802342, rs11080055, rs67538026, rs429358, rs73036519	12	ENSG00000167670	CHAF1A	19	-0.51	0.11	1.87e-06	1
rs62247658, rs1626340, rs2043085, rs17231506, rs72802342, rs67538026, rs73036519	7	ENSG00000106538	RARRES2	7	0.66	0.14	1.87e-06	1
rs11884770, rs62247658, rs55975637, rs3138141, rs2070895, rs429358	6	ENSG00000110900	TSPAN11	12	0.53	0.11	1.88e-06	1
rs62247658, rs55975637, rs1626340, rs2043085, rs2070895, rs67538026	6	ENSG00000135424	ITGA7	12	0.68	0.14	1.88e-06	1
rs11884770, rs62247658, rs2740488, rs3138141, rs2043085, rs2070895, rs17231506, rs72802342, rs429358, rs73036519	10	ENSG00000167670	CHAF1A	19	-0.49	0.1	1.88e-06	1
rs11884770, rs1626340, rs3138141, rs2043085, rs2070895, rs72802342, rs67538026, rs73036519	8	ENSG00000237773	-	7	-0.05	0.01	1.88e-06	1
rs62247658, rs55975637, rs72802342, rs11080055, rs67538026	5	ENSG00000106538	RARRES2	7	0.65	0.13	1.88e-06	1
rs11884770, rs2740488, rs2043085, rs2070895, rs17231506, rs72802342, rs11080055	7	ENSG00000135097	MSI1	12	0.4	0.08	1.89e-06	1
rs11884770, rs62247658, rs2740488, rs3138141, rs2043085, rs67538026, rs429358, rs73036519	8	ENSG00000149380	P4HA3	11	0.43	0.09	1.9e-06	1
rs11884770, rs62247658, rs55975637, rs1626340, rs2740488, rs2043085, rs17231506, rs72802342, rs73036519	9	ENSG00000090581	GNPTG	16	0.51	0.1	1.9e-06	1
rs1626340, rs2740488, rs3138141, rs2043085, rs72802342, rs11080055, rs67538026	7	ENSG00000124098	FAM210B	20	-0.68	0.14	1.9e-06	1
rs11884770, rs55975637, rs1626340, rs2740488, rs3138141, rs2043085, rs17231506	7	ENSG00000065054	SLC9A3R2	16	-0.63	0.13	1.9e-06	1
rs11884770, rs62247658, rs3138141, rs2070895	4	ENSG00000161671	EMC10	19	-0.48	0.1	1.91e-06	1
rs11884770, rs1626340, rs2043085, rs11080055, rs67538026, rs73036519	6	ENSG00000101323	HAO1	20	-0.6	0.12	1.91e-06	1
rs62247658, rs2043085, rs11080055, rs67538026, rs73036519	5	ENSG00000166292	TMEM100	17	-0.87	0.18	1.92e-06	1
rs11884770, rs1626340, rs2740488, rs3750846, rs3138141, rs17231506, rs67538026	7	ENSG00000164845	FAM86FP	12	0.1	0.02	1.92e-06	1
rs62247658, rs2740488, rs17231506, rs72802342	4	ENSG00000072041	SLC6A15	12	0.4	0.08	1.92e-06	1
rs11884770, rs62247658, rs55975637, rs1626340, rs2740488, rs3750846, rs3138141, rs2070895, rs72802342, rs11080055, rs429358, rs73036519	12	ENSG00000182851	GPIHBP1	8	0.2	0.04	1.92e-06	1
rs1626340, rs2740488, rs3750846, rs72802342, rs429358	5	ENSG00000100558	PLEK2	14	-0.78	0.16	1.93e-06	1
rs11884770, rs1626340, rs11080055, rs67538026, rs73036519	5	ENSG00000070731	ST6GALNAC2	17	-0.5	0.1	1.93e-06	1
rs1626340, rs2740488, rs2043085, rs11080055, rs67538026	5	ENSG00000127955	GNAI1	7	-0.69	0.14	1.93e-06	1
rs11884770, rs62247658, rs55975637, rs2740488, rs3750846, rs3138141, rs11080055, rs429358	8	ENSG00000182851	GPIHBP1	8	0.2	0.04	1.94e-06	1
rs2043085, rs2070895, rs72802342, rs67538026	4	ENSG00000100439	ABHD4	14	0.55	0.11	1.94e-06	1
rs55975637, rs1626340, rs2740488, rs3138141, rs2043085, rs2070895, rs17231506, rs73036519	8	ENSG00000158042	MRPL17	11	0.43	0.09	1.94e-06	1
rs2043085, rs2070895, rs73036519	3	ENSG00000182957	SPATA13	13	0.54	0.11	1.94e-06	1
rs2740488, rs3138141, rs2043085, rs11080055	4	ENSG00000105983	LMBR1	7	-0.56	0.11	1.95e-06	1
rs11884770, rs62247658, rs55975637, rs1626340, rs2740488, rs3750846, rs3138141, rs2043085, rs17231506, rs11080055, rs67538026, rs429358	12	ENSG00000182851	GPIHBP1	8	0.2	0.04	1.95e-06	1
rs62247658, rs2740488, rs2043085, rs2070895, rs17231506, rs72802342, rs73036519	7	ENSG00000101017	CD40	20	0.44	0.09	1.96e-06	1
rs62247658, rs2043085, rs2070895, rs72802342, rs11080055, rs67538026	6	ENSG00000144476	ACKR3	2	-1.03	0.21	1.97e-06	1
rs11884770, rs62247658, rs2043085, rs2070895, rs17231506, rs72802342, rs11080055, rs67538026	8	ENSG00000101017	CD40	20	0.45	0.09	1.97e-06	1
rs1626340, rs2043085, rs72802342, rs67538026, rs73036519	5	ENSG00000008517	IL32	16	0.85	0.17	1.98e-06	1
rs1626340, rs3138141, rs2070895, rs72802342, rs67538026, rs73036519	6	ENSG00000237773	-	7	-0.05	0.01	1.98e-06	1
rs11884770, rs62247658, rs55975637, rs1626340, rs2740488, rs3750846, rs3138141, rs2070895, rs17231506, rs72802342, rs11080055, rs429358	12	ENSG00000182851	GPIHBP1	8	0.2	0.04	1.98e-06	1
rs11884770, rs62247658, rs55975637, rs2740488, rs3750846, rs3138141, rs2070895, rs429358, rs73036519	9	ENSG00000182851	GPIHBP1	8	0.2	0.04	1.99e-06	1
rs3750846, rs3138141, rs2070895, rs72802342, rs67538026, rs73036519	6	ENSG00000180347	CCDC129	7	0.05	0.01	1.99e-06	1
rs1626340, rs3138141, rs2043085, rs72802342, rs11080055, rs67538026	6	ENSG00000124098	FAM210B	20	-0.67	0.14	2e-06	1
rs1626340, rs2740488, rs3138141, rs2070895, rs17231506, rs72802342, rs67538026, rs73036519	8	ENSG00000237773	-	7	-0.05	0.01	2e-06	1
rs55975637, rs1626340, rs2070895, rs72802342, rs67538026, rs73036519	6	ENSG00000137776	SLTM	15	-0.48	0.1	2e-06	1
rs11884770, rs62247658, rs55975637, rs1626340, rs2740488, rs3750846, rs3138141, rs2070895, rs429358	9	ENSG00000182851	GPIHBP1	8	0.2	0.04	2e-06	1
rs55975637, rs2740488, rs2043085, rs67538026	4	ENSG00000178425	NT5DC1	6	-0.59	0.12	2e-06	1
rs11884770, rs62247658, rs1626340, rs2740488, rs3750846, rs3138141, rs2043085, rs2070895, rs73036519	9	ENSG00000179869	ABCA13	7	0.76	0.16	2e-06	1
rs62247658, rs1626340, rs2043085, rs2070895, rs11080055, rs67538026, rs73036519	7	ENSG00000229415	SFTA3	14	-0.08	0.02	2.01e-06	1
rs62247658, rs2740488, rs3138141, rs2043085, rs2070895, rs67538026, rs73036519	7	ENSG00000117226	GBP3	1	0.88	0.18	2.01e-06	1
rs11884770, rs62247658, rs1626340, rs2740488, rs3138141, rs2043085, rs2070895, rs17231506, rs72802342, rs11080055, rs67538026, rs429358, rs73036519	13	ENSG00000167670	CHAF1A	19	-0.51	0.1	2.01e-06	1
rs2740488, rs67538026, rs73036519	3	ENSG00000008517	IL32	16	0.83	0.17	2.02e-06	1
rs11884770, rs55975637, rs2043085, rs2070895, rs17231506, rs72802342, rs67538026, rs429358, rs73036519	9	ENSG00000167670	CHAF1A	19	-0.49	0.1	2.02e-06	1
rs62247658, rs2070895, rs72802342, rs429358	4	ENSG00000137726	FXYD6	11	0.65	0.13	2.02e-06	1
rs1626340, rs2043085, rs2070895, rs17231506, rs11080055, rs67538026	6	ENSG00000109065	NAT9	17	0.68	0.14	2.03e-06	1
rs62247658, rs2043085, rs2070895, rs17231506, rs72802342	5	ENSG00000101017	CD40	20	0.44	0.09	2.04e-06	1
rs11884770, rs62247658, rs55975637, rs3750846, rs17231506, rs67538026, rs429358	7	ENSG00000154640	BTG3	21	-0.14	0.03	2.04e-06	1
rs2070895, rs72802342	2	ENSG00000165782	TMEM55B	14	0.66	0.14	2.04e-06	1
rs11884770, rs62247658, rs55975637, rs2740488, rs3750846, rs3138141, rs11080055, rs429358, rs73036519	9	ENSG00000182851	GPIHBP1	8	0.2	0.04	2.04e-06	1
rs62247658, rs3138141, rs2043085, rs2070895, rs72802342, rs11080055, rs67538026	7	ENSG00000109072	VTN	17	0.28	0.06	2.05e-06	1
rs1626340, rs2740488, rs2043085, rs2070895, rs17231506, rs72802342, rs67538026, rs429358, rs73036519	9	ENSG00000167670	CHAF1A	19	-0.51	0.11	2.05e-06	1
rs62247658, rs55975637, rs1626340, rs2740488, rs2043085, rs17231506, rs72802342, rs73036519	8	ENSG00000214944	ARHGEF28	5	-0.16	0.03	2.06e-06	1
rs11884770, rs1626340, rs2740488, rs72802342, rs73036519	5	ENSG00000146859	TMEM140	7	0.63	0.13	2.06e-06	1
rs11884770, rs62247658, rs1626340, rs3138141, rs2043085, rs72802342, rs11080055, rs429358	8	ENSG00000064995	TAF11	6	-0.4	0.08	2.07e-06	1
rs1626340, rs2740488, rs3138141, rs2070895, rs17231506, rs72802342, rs67538026, rs429358	8	ENSG00000167670	CHAF1A	19	-0.52	0.11	2.07e-06	1
rs1626340, rs3750846, rs3138141, rs2043085, rs2070895, rs72802342, rs11080055, rs67538026	8	ENSG00000116752	BCAS2	1	-0.54	0.11	2.07e-06	1
rs11884770, rs62247658, rs55975637, rs3750846, rs2070895, rs17231506, rs429358	7	ENSG00000154640	BTG3	21	-0.14	0.03	2.07e-06	1
rs11884770, rs1626340, rs2740488, rs3138141, rs2070895, rs72802342, rs11080055, rs67538026, rs73036519	9	ENSG00000237773	-	7	-0.05	0.01	2.08e-06	1
rs11884770, rs1626340, rs2740488, rs3138141, rs2070895, rs17231506, rs72802342, rs67538026	8	ENSG00000237773	-	7	-0.05	0.01	2.09e-06	1
rs11884770, rs62247658, rs2043085, rs72802342, rs67538026, rs73036519	6	ENSG00000166292	TMEM100	17	-0.87	0.18	2.09e-06	1
rs55975637, rs1626340, rs17231506, rs72802342, rs11080055, rs67538026	6	ENSG00000137776	SLTM	15	-0.45	0.09	2.09e-06	1
rs2740488, rs2043085, rs11080055, rs67538026, rs73036519	5	ENSG00000012048	BRCA1	17	-1.06	0.22	2.09e-06	1
rs62247658, rs2740488, rs3750846, rs3138141, rs2070895, rs72802342, rs429358, rs73036519	8	ENSG00000182851	GPIHBP1	8	0.2	0.04	2.09e-06	1
rs11884770, rs62247658, rs2070895, rs17231506, rs73036519	5	ENSG00000236166	-	6	0.1	0.02	2.1e-06	1
rs55975637, rs1626340, rs3138141, rs429358	4	ENSG00000084693	AGBL5	2	-0.54	0.11	2.1e-06	1
rs62247658, rs55975637, rs1626340, rs3138141, rs2043085, rs17231506, rs72802342, rs11080055, rs67538026, rs73036519	10	ENSG00000161265	U2AF1L4	19	0.5	0.1	2.1e-06	1
rs2043085, rs72802342, rs11080055, rs67538026, rs73036519	5	ENSG00000178425	NT5DC1	6	-0.57	0.12	2.1e-06	1
rs11884770, rs62247658, rs55975637, rs2740488, rs2043085, rs2070895, rs11080055, rs429358, rs73036519	9	ENSG00000149380	P4HA3	11	0.43	0.09	2.11e-06	1
rs11884770, rs62247658, rs55975637, rs1626340, rs2740488, rs3750846, rs3138141, rs72802342, rs429358, rs73036519	10	ENSG00000182851	GPIHBP1	8	0.2	0.04	2.11e-06	1
rs62247658, rs2043085, rs11080055, rs67538026	4	ENSG00000166292	TMEM100	17	-0.87	0.18	2.12e-06	1
rs55975637, rs2740488, rs2043085, rs2070895, rs72802342, rs11080055	6	ENSG00000235919	ASH1L-AS1	1	-0.07	0.02	2.12e-06	1
rs62247658, rs2043085, rs2070895, rs17231506, rs72802342, rs11080055	6	ENSG00000177807	KCNJ10	1	0.65	0.13	2.12e-06	1
rs11884770, rs62247658, rs55975637, rs1626340, rs3750846, rs3138141, rs11080055, rs429358	8	ENSG00000182851	GPIHBP1	8	0.2	0.04	2.12e-06	1
rs62247658, rs2740488, rs3750846, rs2070895, rs72802342, rs11080055, rs67538026	7	ENSG00000140400	MAN2C1	15	0.63	0.13	2.12e-06	1
rs2043085, rs2070895, rs17231506, rs72802342, rs67538026, rs73036519	6	ENSG00000137776	SLTM	15	-0.45	0.09	2.13e-06	1
rs1626340, rs3138141, rs2070895, rs72802342, rs11080055	5	ENSG00000223823	-	1	0.07	0.02	2.13e-06	1
rs11884770, rs1626340, rs2740488, rs2043085, rs17231506, rs72802342, rs11080055, rs67538026, rs73036519	9	ENSG00000107566	ERLIN1	10	0.63	0.13	2.13e-06	1
rs11884770, rs62247658, rs55975637, rs1626340, rs2740488, rs3750846, rs3138141, rs11080055, rs429358	9	ENSG00000182851	GPIHBP1	8	0.2	0.04	2.14e-06	1
rs2070895, rs429358	2	ENSG00000137726	FXYD6	11	0.67	0.14	2.14e-06	1
rs55975637, rs2740488, rs2070895, rs17231506, rs72802342, rs67538026	6	ENSG00000137776	SLTM	15	-0.46	0.09	2.14e-06	1
rs55975637, rs1626340, rs3138141, rs72802342	4	ENSG00000117984	CTSD	11	0.42	0.09	2.15e-06	1
rs1626340, rs2043085, rs2070895, rs11080055, rs67538026, rs429358, rs73036519	7	ENSG00000189043	NDUFA4	7	-0.52	0.11	2.15e-06	1
rs62247658, rs1626340, rs2043085, rs72802342, rs11080055, rs67538026	6	ENSG00000161265	U2AF1L4	19	0.51	0.11	2.15e-06	1
rs62247658, rs55975637, rs3750846, rs3138141, rs2070895, rs17231506, rs72802342, rs429358, rs73036519	9	ENSG00000182851	GPIHBP1	8	0.2	0.04	2.16e-06	1
rs11884770, rs62247658, rs55975637, rs2740488, rs3750846, rs3138141, rs72802342, rs11080055, rs429358, rs73036519	10	ENSG00000182851	GPIHBP1	8	0.2	0.04	2.16e-06	1
rs11884770, rs1626340, rs17231506, rs72802342, rs11080055, rs67538026, rs73036519	7	ENSG00000107566	ERLIN1	10	0.62	0.13	2.16e-06	1
rs3750846, rs3138141, rs11080055, rs429358	4	ENSG00000230257	NFE4	7	0.14	0.03	2.16e-06	1
rs62247658, rs1626340, rs3138141, rs17231506, rs67538026, rs429358	6	ENSG00000111879	FAM184A	6	-0.71	0.15	2.16e-06	1
rs11884770, rs62247658, rs55975637, rs1626340, rs3750846, rs2070895, rs17231506, rs429358	8	ENSG00000175183	CSRP2	12	-0.75	0.15	2.16e-06	1
rs11884770, rs55975637, rs1626340, rs2043085, rs17231506, rs72802342, rs73036519	7	ENSG00000172348	RCAN2	6	0.95	0.2	2.16e-06	1
rs62247658, rs55975637, rs1626340, rs2043085, rs17231506, rs72802342, rs73036519	7	ENSG00000090581	GNPTG	16	0.51	0.11	2.16e-06	1
rs62247658, rs3750846, rs2070895, rs17231506, rs429358, rs73036519	6	ENSG00000175183	CSRP2	12	-0.75	0.16	2.16e-06	1
rs62247658, rs3750846, rs2070895, rs72802342	4	ENSG00000141441	GAREM	18	-0.72	0.15	2.17e-06	1
rs62247658, rs1626340, rs72802342, rs11080055, rs67538026	5	ENSG00000144227	NXPH2	2	0.11	0.02	2.18e-06	1
rs11884770, rs62247658, rs3750846, rs2043085, rs2070895, rs17231506, rs72802342, rs67538026, rs429358, rs73036519	10	ENSG00000135241	PNPLA8	7	-0.08	0.02	2.19e-06	1
rs1626340, rs2043085, rs2070895, rs11080055, rs67538026, rs73036519	6	ENSG00000101323	HAO1	20	-0.63	0.13	2.19e-06	1
rs11884770, rs62247658, rs1626340, rs2740488, rs3138141, rs2070895	6	ENSG00000184374	COLEC10	8	0.3	0.06	2.19e-06	1
rs11884770, rs62247658, rs55975637, rs2740488, rs2043085, rs2070895, rs72802342, rs11080055, rs73036519	9	ENSG00000214711	CAPN14	2	-0.09	0.02	2.19e-06	1
rs62247658, rs3750846, rs2070895, rs72802342, rs67538026	5	ENSG00000135241	PNPLA8	7	-0.09	0.02	2.19e-06	1
rs55975637, rs1626340, rs2740488, rs3750846, rs17231506, rs72802342, rs429358	7	ENSG00000179869	ABCA13	7	0.77	0.16	2.2e-06	1
rs62247658, rs2740488, rs2043085, rs2070895, rs72802342, rs73036519	6	ENSG00000106538	RARRES2	7	0.7	0.14	2.2e-06	1
rs62247658, rs55975637, rs1626340, rs2043085, rs2070895, rs72802342, rs11080055, rs67538026, rs73036519	9	ENSG00000012048	BRCA1	17	-1.04	0.22	2.2e-06	1
rs62247658, rs1626340, rs2740488, rs3138141, rs2043085, rs72802342, rs67538026, rs73036519	8	ENSG00000012048	BRCA1	17	-1.02	0.21	2.21e-06	1
rs1626340, rs2740488, rs17231506, rs72802342, rs11080055, rs73036519	6	ENSG00000112333	NR2E1	6	0.81	0.17	2.21e-06	1
rs62247658, rs55975637, rs2740488, rs3750846, rs2070895, rs17231506, rs11080055	7	ENSG00000077238	IL4R	16	-0.66	0.14	2.22e-06	1
rs11884770, rs17231506, rs11080055, rs67538026, rs429358, rs73036519	6	ENSG00000107566	ERLIN1	10	0.64	0.13	2.22e-06	1
rs62247658, rs1626340, rs2070895, rs72802342, rs73036519	5	ENSG00000090581	GNPTG	16	0.54	0.11	2.22e-06	1
rs55975637, rs2043085, rs17231506, rs72802342, rs73036519	5	ENSG00000172348	RCAN2	6	0.9	0.19	2.22e-06	1
rs62247658, rs55975637, rs1626340, rs72802342, rs11080055	5	ENSG00000144227	NXPH2	2	0.12	0.03	2.23e-06	1
rs55975637, rs3750846, rs2070895, rs11080055, rs429358	5	ENSG00000175183	CSRP2	12	-0.76	0.16	2.23e-06	1
rs11884770, rs62247658, rs2740488, rs2070895, rs72802342, rs11080055, rs73036519	7	ENSG00000122584	NXPH1	7	0.54	0.11	2.23e-06	1
rs11884770, rs2740488, rs2070895, rs17231506, rs72802342, rs429358	6	ENSG00000167670	CHAF1A	19	-0.52	0.11	2.24e-06	1
rs2740488, rs2043085, rs2070895, rs17231506, rs72802342, rs67538026, rs73036519	7	ENSG00000105438	KDELR1	19	0.45	0.09	2.25e-06	1
rs55975637, rs1626340, rs72802342, rs11080055	4	ENSG00000130309	COLGALT1	19	0.56	0.12	2.25e-06	1
rs11884770, rs62247658, rs55975637, rs3750846, rs11080055, rs429358, rs73036519	7	ENSG00000230257	NFE4	7	0.13	0.03	2.26e-06	1
rs11884770, rs62247658, rs1626340, rs3750846, rs2070895, rs17231506, rs72802342, rs67538026, rs429358	9	ENSG00000124006	OBSL1	2	0.09	0.02	2.27e-06	1
rs62247658, rs3750846, rs3138141, rs2070895, rs17231506, rs72802342, rs11080055, rs429358	8	ENSG00000182851	GPIHBP1	8	0.2	0.04	2.28e-06	1
rs11884770, rs62247658, rs2043085, rs2070895, rs17231506, rs72802342, rs11080055, rs67538026	8	ENSG00000144476	ACKR3	2	-1.02	0.21	2.28e-06	1
rs62247658, rs55975637, rs2740488, rs3750846, rs3138141, rs2043085, rs2070895, rs72802342, rs11080055, rs67538026	10	ENSG00000176105	YES1	18	-0.58	0.12	2.28e-06	1
rs1626340, rs2043085, rs2070895, rs72802342, rs73036519	5	ENSG00000100439	ABHD4	14	0.53	0.11	2.29e-06	1
rs11884770, rs62247658, rs3750846, rs2070895, rs72802342, rs429358	6	ENSG00000124006	OBSL1	2	0.1	0.02	2.29e-06	1
rs11884770, rs2043085, rs67538026, rs73036519	4	ENSG00000138073	PREB	2	0.76	0.16	2.29e-06	1
rs62247658, rs55975637, rs3138141, rs2070895, rs72802342, rs11080055, rs429358	7	ENSG00000120438	TCP1	6	-0.62	0.13	2.29e-06	1
rs11884770, rs55975637, rs1626340, rs2740488, rs3750846, rs3138141, rs17231506, rs11080055, rs67538026	9	ENSG00000164845	FAM86FP	12	0.1	0.02	2.29e-06	1
rs11884770, rs62247658, rs2740488, rs3750846, rs3138141, rs17231506, rs72802342, rs11080055, rs429358	9	ENSG00000182851	GPIHBP1	8	0.2	0.04	2.29e-06	1
rs1626340, rs2740488, rs3138141, rs2070895, rs17231506, rs72802342, rs11080055, rs67538026	8	ENSG00000237773	-	7	-0.05	0.01	2.3e-06	1
rs1626340, rs2740488, rs3138141, rs2070895, rs17231506, rs72802342, rs11080055, rs67538026, rs429358, rs73036519	10	ENSG00000107566	ERLIN1	10	0.63	0.13	2.3e-06	1
rs11884770, rs62247658, rs2740488, rs2070895, rs11080055, rs67538026, rs429358	7	ENSG00000110900	TSPAN11	12	0.51	0.11	2.3e-06	1
rs2740488, rs2070895, rs17231506	3	ENSG00000166035	LIPC	15	0.71	0.15	2.3e-06	1
rs55975637, rs1626340, rs2740488, rs3138141, rs2070895, rs17231506, rs72802342, rs67538026, rs73036519	9	ENSG00000237773	-	7	-0.05	0.01	2.3e-06	1
rs55975637, rs2740488, rs2043085, rs2070895, rs429358, rs73036519	6	ENSG00000149380	P4HA3	11	0.43	0.09	2.3e-06	1
rs62247658, rs55975637, rs1626340, rs2740488, rs3138141, rs2043085, rs72802342	7	ENSG00000156482	RPL30	8	-0.57	0.12	2.3e-06	1
rs11884770, rs1626340, rs2043085, rs2070895, rs72802342, rs73036519	6	ENSG00000125454	SLC25A19	17	0.57	0.12	2.3e-06	1
rs11884770, rs55975637, rs2043085, rs2070895, rs17231506, rs11080055, rs67538026	7	ENSG00000204897	KRT25	17	0.52	0.11	2.31e-06	1
rs55975637, rs2740488, rs2043085, rs72802342	4	ENSG00000130303	BST2	19	0.72	0.15	2.31e-06	1
rs62247658, rs1626340, rs2740488, rs3750846, rs3138141, rs11080055	6	ENSG00000182851	GPIHBP1	8	0.18	0.04	2.31e-06	1
rs1626340, rs2740488, rs2043085, rs72802342, rs11080055, rs67538026	6	ENSG00000099958	DERL3	22	0.16	0.03	2.32e-06	1
rs1626340, rs2740488, rs2043085, rs2070895, rs11080055, rs67538026, rs73036519	7	ENSG00000012048	BRCA1	17	-1.06	0.22	2.32e-06	1
rs62247658, rs55975637, rs1626340, rs2740488, rs2043085, rs17231506, rs72802342, rs73036519	8	ENSG00000090581	GNPTG	16	0.51	0.11	2.32e-06	1
rs1626340, rs2043085, rs72802342, rs67538026, rs73036519	5	ENSG00000099958	DERL3	22	0.16	0.03	2.32e-06	1
rs2043085, rs72802342, rs11080055, rs67538026, rs73036519	5	ENSG00000012048	BRCA1	17	-1.03	0.22	2.32e-06	1
rs11884770, rs55975637, rs1626340, rs2740488, rs3138141, rs2070895, rs17231506, rs73036519	8	ENSG00000182508	LHFPL1	X	0.39	0.08	2.32e-06	1
rs11884770, rs55975637, rs2740488, rs2043085, rs2070895, rs17231506, rs73036519	7	ENSG00000138073	PREB	2	0.72	0.15	2.33e-06	1
rs55975637, rs2740488, rs2043085, rs2070895, rs73036519	5	ENSG00000144407	PTH2R	2	-0.66	0.14	2.33e-06	1
rs62247658, rs3138141, rs2043085, rs72802342, rs67538026, rs73036519	6	ENSG00000012048	BRCA1	17	-1.02	0.21	2.33e-06	1
rs2740488, rs2043085, rs11080055	3	ENSG00000182986	ZNF320	19	0.09	0.02	2.34e-06	1
rs62247658, rs55975637, rs1626340, rs2740488, rs3750846, rs3138141, rs2070895, rs17231506, rs72802342, rs429358	10	ENSG00000182851	GPIHBP1	8	0.2	0.04	2.34e-06	1
rs62247658, rs3750846, rs3138141, rs2070895, rs17231506, rs72802342	6	ENSG00000124006	OBSL1	2	0.09	0.02	2.34e-06	1
rs11884770, rs62247658, rs55975637, rs1626340, rs3750846, rs3138141, rs11080055, rs73036519	8	ENSG00000182851	GPIHBP1	8	0.19	0.04	2.34e-06	1
rs62247658, rs1626340, rs2740488, rs3138141, rs11080055, rs73036519	6	ENSG00000147896	IFNK	9	-0.72	0.15	2.34e-06	1
rs11884770, rs55975637, rs1626340, rs2740488, rs3138141, rs2070895, rs17231506, rs72802342, rs67538026, rs73036519	10	ENSG00000237773	-	7	-0.05	0.01	2.34e-06	1
rs62247658, rs2740488, rs2043085, rs2070895	4	ENSG00000197408	CYP2B6	19	1.14	0.24	2.35e-06	1
rs62247658, rs55975637, rs1626340, rs2740488, rs2043085, rs2070895, rs73036519	7	ENSG00000185269	NOTUM	17	-0.55	0.11	2.35e-06	1
rs11884770, rs55975637, rs2070895, rs17231506, rs11080055, rs67538026, rs73036519	7	ENSG00000204897	KRT25	17	0.52	0.11	2.36e-06	1
rs1626340, rs2043085, rs2070895, rs72802342, rs11080055, rs67538026	6	ENSG00000012048	BRCA1	17	-1.08	0.23	2.36e-06	1
rs11884770, rs55975637, rs1626340, rs2070895, rs72802342, rs67538026, rs73036519	7	ENSG00000087253	LPCAT2	16	0.74	0.15	2.36e-06	1
rs55975637, rs1626340, rs2740488, rs2043085, rs17231506, rs72802342, rs11080055, rs67538026, rs73036519	9	ENSG00000138073	PREB	2	0.76	0.16	2.36e-06	1
rs62247658, rs1626340, rs2043085, rs73036519	4	ENSG00000138152	BTBD16	10	0.62	0.13	2.37e-06	1
rs1626340, rs2740488, rs3750846, rs3138141, rs2043085, rs72802342, rs67538026	7	ENSG00000116752	BCAS2	1	-0.54	0.11	2.37e-06	1
rs55975637, rs1626340, rs2740488, rs2043085, rs17231506, rs67538026, rs73036519	7	ENSG00000188868	ZNF563	19	-0.45	0.09	2.37e-06	1
rs11884770, rs1626340, rs3750846, rs3138141, rs72802342, rs429358	6	ENSG00000182022	CHST15	10	0.62	0.13	2.37e-06	1
rs55975637, rs2740488, rs2043085, rs2070895, rs17231506, rs72802342	6	ENSG00000138073	PREB	2	0.75	0.16	2.38e-06	1
rs2043085, rs72802342, rs429358, rs73036519	4	ENSG00000149380	P4HA3	11	0.44	0.09	2.38e-06	1
rs62247658, rs55975637, rs1626340, rs2740488, rs2043085, rs11080055, rs73036519	7	ENSG00000105810	CDK6	7	-0.41	0.09	2.38e-06	1
rs11884770, rs62247658, rs2740488, rs3750846, rs3138141, rs2043085, rs2070895, rs72802342, rs11080055, rs67538026	10	ENSG00000176105	YES1	18	-0.57	0.12	2.38e-06	1
rs11884770, rs55975637, rs2043085, rs2070895, rs17231506, rs11080055, rs67538026, rs73036519	8	ENSG00000198715	C1orf85	1	-0.69	0.14	2.39e-06	1
rs1626340, rs17231506, rs11080055, rs67538026, rs73036519	5	ENSG00000107566	ERLIN1	10	0.65	0.14	2.39e-06	1
rs1626340, rs2740488, rs3138141, rs2043085, rs2070895, rs72802342, rs67538026, rs73036519	8	ENSG00000012048	BRCA1	17	-1.04	0.22	2.39e-06	1
rs1626340, rs2043085, rs17231506, rs72802342, rs11080055, rs73036519	6	ENSG00000172348	RCAN2	6	0.96	0.2	2.39e-06	1
rs62247658, rs1626340, rs2043085, rs72802342, rs73036519	5	ENSG00000106538	RARRES2	7	0.67	0.14	2.4e-06	1
rs11884770, rs62247658, rs55975637, rs1626340, rs2740488, rs2070895, rs17231506, rs72802342, rs11080055, rs67538026	10	ENSG00000125788	DEFB126	20	-0.72	0.15	2.4e-06	1
rs62247658, rs55975637, rs1626340, rs3750846, rs3138141, rs2070895, rs72802342, rs429358, rs73036519	9	ENSG00000182851	GPIHBP1	8	0.2	0.04	2.4e-06	1
rs2070895, rs17231506, rs11080055, rs67538026, rs73036519	5	ENSG00000107566	ERLIN1	10	0.64	0.13	2.41e-06	1
rs11884770, rs1626340, rs2740488, rs2043085, rs2070895, rs17231506, rs72802342, rs67538026, rs429358, rs73036519	10	ENSG00000167670	CHAF1A	19	-0.5	0.1	2.41e-06	1
rs11884770, rs55975637, rs1626340, rs2043085, rs72802342, rs11080055, rs73036519	7	ENSG00000099958	DERL3	22	0.15	0.03	2.41e-06	1
rs62247658, rs55975637, rs2740488, rs2043085, rs2070895, rs17231506, rs72802342	7	ENSG00000090581	GNPTG	16	0.51	0.11	2.42e-06	1
rs11884770, rs62247658, rs55975637, rs1626340, rs3750846, rs3138141, rs2070895, rs429358, rs73036519	9	ENSG00000182851	GPIHBP1	8	0.2	0.04	2.42e-06	1
rs11884770, rs55975637, rs1626340, rs2740488, rs2043085, rs2070895, rs17231506, rs11080055, rs67538026, rs73036519	10	ENSG00000198715	C1orf85	1	-0.69	0.14	2.42e-06	1
rs55975637, rs1626340, rs2043085, rs67538026, rs73036519	5	ENSG00000044574	HSPA5	9	0.69	0.14	2.43e-06	1
rs11884770, rs62247658, rs2740488, rs3750846, rs3138141, rs2070895, rs72802342, rs11080055, rs429358	9	ENSG00000182851	GPIHBP1	8	0.2	0.04	2.43e-06	1
rs1626340, rs2043085, rs2070895, rs17231506, rs72802342, rs11080055, rs67538026, rs73036519	8	ENSG00000138073	PREB	2	0.77	0.16	2.43e-06	1
rs62247658, rs1626340, rs2740488, rs3750846, rs3138141, rs2043085, rs2070895, rs72802342, rs429358	9	ENSG00000116752	BCAS2	1	-0.53	0.11	2.43e-06	1
rs11884770, rs62247658, rs1626340, rs2740488, rs72802342, rs11080055, rs73036519	7	ENSG00000090581	GNPTG	16	0.53	0.11	2.43e-06	1
rs62247658, rs55975637, rs1626340, rs2043085, rs17231506, rs72802342, rs11080055, rs67538026	8	ENSG00000172348	RCAN2	6	0.97	0.2	2.43e-06	1
rs2070895, rs72802342, rs11080055	3	ENSG00000165782	TMEM55B	14	0.62	0.13	2.43e-06	1
rs62247658, rs55975637, rs1626340, rs2740488, rs3138141, rs17231506, rs72802342, rs11080055	8	ENSG00000197847	SLC22A20	11	-0.4	0.08	2.44e-06	1
rs62247658, rs55975637, rs1626340, rs2070895, rs17231506, rs72802342, rs73036519	7	ENSG00000090581	GNPTG	16	0.52	0.11	2.44e-06	1
rs11884770, rs55975637, rs1626340, rs3138141, rs2070895, rs72802342, rs73036519	7	ENSG00000087253	LPCAT2	16	0.73	0.15	2.44e-06	1
rs62247658, rs1626340, rs2043085, rs2070895, rs72802342, rs67538026, rs73036519	7	ENSG00000012048	BRCA1	17	-1.07	0.22	2.45e-06	1
rs55975637, rs2740488, rs2043085, rs11080055, rs67538026	5	ENSG00000127955	GNAI1	7	-0.67	0.14	2.45e-06	1
rs62247658, rs1626340, rs2740488, rs2070895, rs17231506, rs72802342, rs11080055, rs67538026, rs73036519	9	ENSG00000137776	SLTM	15	-0.47	0.1	2.45e-06	1
rs11884770, rs62247658, rs55975637, rs1626340, rs3750846, rs3138141, rs2070895, rs72802342, rs429358, rs73036519	10	ENSG00000182851	GPIHBP1	8	0.2	0.04	2.45e-06	1
rs11884770, rs62247658, rs2043085, rs2070895, rs17231506	5	ENSG00000101017	CD40	20	0.44	0.09	2.45e-06	1
rs62247658, rs3750846, rs2070895, rs17231506, rs73036519	5	ENSG00000124006	OBSL1	2	0.1	0.02	2.47e-06	1
rs62247658, rs55975637, rs1626340, rs2740488, rs2043085, rs2070895, rs72802342, rs67538026, rs73036519	9	ENSG00000106538	RARRES2	7	0.67	0.14	2.47e-06	1
rs1626340, rs2740488, rs2043085, rs2070895, rs72802342, rs11080055, rs73036519	7	ENSG00000112297	AIM1	6	-0.1	0.02	2.47e-06	1
rs62247658, rs55975637, rs2740488, rs3750846, rs3138141, rs2043085, rs11080055, rs429358	8	ENSG00000182851	GPIHBP1	8	0.19	0.04	2.47e-06	1
rs1626340, rs2043085, rs2070895, rs17231506, rs72802342, rs11080055, rs73036519	7	ENSG00000012048	BRCA1	17	-1.07	0.22	2.47e-06	1
rs11884770, rs62247658, rs55975637, rs2740488, rs72802342, rs11080055, rs67538026	7	ENSG00000214711	CAPN14	2	-0.09	0.02	2.48e-06	1
rs55975637, rs2043085, rs2070895	3	ENSG00000160401	C9orf117	9	0.08	0.02	2.48e-06	1
rs55975637, rs1626340, rs2740488, rs3138141, rs2043085, rs17231506, rs67538026	7	ENSG00000170275	CRTAP	3	-0.51	0.11	2.48e-06	1
rs11884770, rs62247658, rs1626340, rs2740488, rs429358, rs73036519	6	ENSG00000188993	LRRC66	4	-0.04	0.01	2.48e-06	1
rs11884770, rs55975637, rs1626340, rs2043085, rs72802342, rs11080055, rs67538026	7	ENSG00000130309	COLGALT1	19	0.55	0.12	2.49e-06	1
rs17231506, rs72802342, rs11080055, rs67538026, rs73036519	5	ENSG00000107566	ERLIN1	10	0.61	0.13	2.49e-06	1
rs55975637, rs3750846, rs3138141, rs2043085, rs2070895, rs72802342, rs67538026	7	ENSG00000176105	YES1	18	-0.57	0.12	2.5e-06	1
rs11884770, rs62247658, rs1626340, rs2740488, rs3750846, rs2070895, rs17231506, rs72802342, rs11080055, rs67538026	10	ENSG00000124006	OBSL1	2	0.09	0.02	2.5e-06	1
rs1626340, rs2043085, rs11080055, rs67538026, rs73036519	5	ENSG00000012048	BRCA1	17	-1.05	0.22	2.5e-06	1
rs11884770, rs1626340, rs2740488, rs3138141, rs2043085, rs2070895, rs17231506, rs72802342, rs11080055, rs67538026, rs73036519	11	ENSG00000237773	-	7	-0.05	0.01	2.51e-06	1
rs1626340, rs2043085, rs2070895, rs72802342, rs11080055	5	ENSG00000234449	-	X	0.1	0.02	2.51e-06	1
rs62247658, rs1626340, rs2740488, rs17231506, rs11080055, rs73036519	6	ENSG00000121634	GJA8	1	0.42	0.09	2.52e-06	1
rs55975637, rs1626340, rs2043085, rs2070895, rs72802342, rs67538026	6	ENSG00000116918	TSNAX	1	-0.52	0.11	2.52e-06	1
rs62247658, rs55975637, rs1626340, rs2740488, rs2043085, rs72802342, rs11080055, rs73036519	8	ENSG00000144227	NXPH2	2	0.12	0.03	2.52e-06	1
rs62247658, rs2740488, rs3750846, rs3138141, rs2070895, rs17231506, rs72802342, rs11080055, rs429358	9	ENSG00000182851	GPIHBP1	8	0.2	0.04	2.52e-06	1
rs11884770, rs62247658, rs1626340, rs2740488, rs11080055, rs67538026, rs73036519	7	ENSG00000121634	GJA8	1	0.44	0.09	2.53e-06	1
rs11884770, rs1626340, rs3750846, rs3138141, rs72802342, rs11080055, rs429358	7	ENSG00000182022	CHST15	10	0.62	0.13	2.53e-06	1
rs1626340, rs72802342, rs67538026, rs73036519	4	ENSG00000100991	TRPC4AP	20	0.55	0.11	2.54e-06	1
rs62247658, rs2043085, rs2070895, rs17231506, rs72802342, rs11080055, rs67538026, rs73036519	8	ENSG00000101017	CD40	20	0.43	0.09	2.54e-06	1
rs11884770, rs62247658, rs1626340, rs2043085, rs2070895, rs72802342, rs11080055, rs67538026, rs73036519	9	ENSG00000012048	BRCA1	17	-1.07	0.22	2.54e-06	1
rs55975637, rs1626340, rs2043085, rs72802342, rs11080055	5	ENSG00000099958	DERL3	22	0.15	0.03	2.55e-06	1
rs11884770, rs2043085, rs2070895, rs17231506, rs72802342, rs11080055, rs429358	7	ENSG00000166035	LIPC	15	0.7	0.15	2.56e-06	1
rs62247658, rs1626340, rs2740488, rs3750846, rs3138141, rs2070895, rs17231506, rs67538026	8	ENSG00000179869	ABCA13	7	0.74	0.16	2.56e-06	1
rs62247658, rs3750846, rs3138141, rs2070895, rs72802342, rs67538026, rs429358	7	ENSG00000124006	OBSL1	2	0.09	0.02	2.57e-06	1
rs55975637, rs1626340, rs2043085, rs11080055, rs73036519	5	ENSG00000101323	HAO1	20	-0.62	0.13	2.57e-06	1
rs11884770, rs3138141, rs2070895, rs72802342, rs11080055, rs67538026, rs429358	7	ENSG00000226900	-	10	-0.14	0.03	2.58e-06	1
rs1626340, rs2740488, rs3138141, rs2070895, rs72802342, rs67538026, rs73036519	7	ENSG00000152767	FARP1	13	0.58	0.12	2.58e-06	1
rs11884770, rs62247658, rs2043085, rs2070895, rs17231506, rs11080055, rs67538026	7	ENSG00000101017	CD40	20	0.44	0.09	2.59e-06	1
rs62247658, rs55975637, rs2740488, rs3138141, rs11080055, rs73036519	6	ENSG00000214711	CAPN14	2	-0.09	0.02	2.59e-06	1
rs1626340, rs2043085, rs2070895, rs11080055, rs73036519	5	ENSG00000012048	BRCA1	17	-1.05	0.22	2.59e-06	1
rs55975637, rs1626340, rs17231506, rs72802342, rs67538026, rs73036519	6	ENSG00000137776	SLTM	15	-0.46	0.1	2.6e-06	1
rs11884770, rs62247658, rs55975637, rs2740488, rs3750846, rs3138141, rs2070895, rs17231506, rs72802342, rs11080055, rs429358	11	ENSG00000182851	GPIHBP1	8	0.2	0.04	2.6e-06	1
rs62247658, rs55975637, rs2740488, rs3750846, rs3138141, rs11080055, rs429358, rs73036519	8	ENSG00000182851	GPIHBP1	8	0.19	0.04	2.6e-06	1
rs2740488, rs2043085, rs17231506, rs72802342, rs11080055, rs67538026	6	ENSG00000046889	PREX2	8	0.66	0.14	2.6e-06	1
rs55975637, rs1626340, rs2740488, rs3138141, rs2043085, rs2070895, rs72802342, rs11080055	8	ENSG00000173599	PC	11	0.67	0.14	2.6e-06	1
rs62247658, rs3750846, rs3138141, rs2070895, rs17231506, rs11080055, rs429358, rs73036519	8	ENSG00000175183	CSRP2	12	-0.73	0.15	2.6e-06	1
rs62247658, rs2740488, rs3138141, rs2043085, rs2070895, rs17231506, rs72802342, rs11080055, rs67538026, rs73036519	10	ENSG00000101017	CD40	20	0.44	0.09	2.6e-06	1
rs55975637, rs1626340, rs2043085, rs2070895, rs72802342	5	ENSG00000100439	ABHD4	14	0.53	0.11	2.61e-06	1
rs62247658, rs55975637, rs1626340, rs2740488, rs3750846, rs3138141, rs2070895	7	ENSG00000182851	GPIHBP1	8	0.18	0.04	2.61e-06	1
rs62247658, rs55975637, rs2740488, rs2043085, rs72802342, rs67538026, rs73036519	7	ENSG00000012048	BRCA1	17	-1.02	0.21	2.61e-06	1
rs62247658, rs55975637, rs2740488, rs2043085, rs11080055, rs429358, rs73036519	7	ENSG00000229980	TOB1-AS1	17	-0.17	0.03	2.62e-06	1
rs11884770, rs55975637, rs1626340, rs2740488, rs2043085, rs2070895, rs17231506, rs72802342, rs67538026, rs429358	10	ENSG00000167670	CHAF1A	19	-0.5	0.11	2.63e-06	1
rs62247658, rs2740488, rs3750846, rs3138141, rs2043085, rs17231506	6	ENSG00000266714	MYO15B	17	0.13	0.03	2.63e-06	1
rs62247658, rs1626340, rs2740488, rs3138141, rs2043085, rs67538026, rs73036519	7	ENSG00000012048	BRCA1	17	-1.02	0.21	2.64e-06	1
rs62247658, rs2740488, rs2043085, rs2070895, rs17231506, rs72802342, rs67538026	7	ENSG00000101017	CD40	20	0.44	0.09	2.65e-06	1
rs62247658, rs55975637, rs1626340, rs2740488, rs3750846, rs3138141, rs2070895, rs17231506, rs72802342, rs429358, rs73036519	11	ENSG00000182851	GPIHBP1	8	0.2	0.04	2.65e-06	1
rs11884770, rs62247658, rs55975637, rs1626340, rs2740488, rs3750846, rs3138141, rs2070895, rs17231506, rs11080055, rs429358, rs73036519	12	ENSG00000182851	GPIHBP1	8	0.19	0.04	2.65e-06	1
rs11884770, rs62247658, rs55975637, rs2740488, rs3750846, rs3138141, rs2043085, rs2070895, rs11080055	9	ENSG00000179869	ABCA13	7	0.74	0.16	2.65e-06	1
rs62247658, rs55975637, rs1626340, rs2043085, rs2070895, rs17231506, rs72802342, rs67538026, rs73036519	9	ENSG00000144227	NXPH2	2	0.12	0.02	2.66e-06	1
rs11884770, rs2740488, rs2043085, rs11080055	4	ENSG00000136327	NKX2-8	14	0.56	0.12	2.66e-06	1
rs2043085, rs72802342, rs67538026, rs73036519	4	ENSG00000099958	DERL3	22	0.14	0.03	2.67e-06	1
rs1626340, rs2043085, rs2070895, rs67538026, rs73036519	5	ENSG00000043093	DCUN1D1	3	-0.49	0.1	2.67e-06	1
rs55975637, rs1626340, rs3138141, rs2070895, rs11080055, rs67538026, rs429358, rs73036519	8	ENSG00000226900	-	10	-0.13	0.03	2.67e-06	1
rs55975637, rs1626340, rs2740488, rs3138141, rs2043085, rs11080055, rs67538026	7	ENSG00000178425	NT5DC1	6	-0.6	0.12	2.68e-06	1
rs11884770, rs62247658, rs55975637, rs1626340, rs2043085, rs72802342, rs11080055, rs67538026, rs429358, rs73036519	10	ENSG00000064995	TAF11	6	-0.4	0.08	2.68e-06	1
rs55975637, rs1626340, rs2740488, rs2043085, rs73036519	5	ENSG00000204195	AWAT1	X	0.13	0.03	2.68e-06	1
rs1626340, rs2740488, rs2043085, rs2070895, rs72802342, rs67538026, rs429358, rs73036519	8	ENSG00000213468	-	X	0.09	0.02	2.69e-06	1
rs11884770, rs2740488, rs3750846, rs2043085, rs2070895, rs17231506, rs73036519	7	ENSG00000180347	CCDC129	7	0.05	0.01	2.69e-06	1
rs62247658, rs2740488, rs72802342, rs73036519	4	ENSG00000214711	CAPN14	2	-0.09	0.02	2.7e-06	1
rs11884770, rs55975637, rs1626340, rs2740488, rs2070895	5	ENSG00000112053	SLC26A8	6	0.4	0.08	2.7e-06	1
rs11884770, rs55975637, rs2070895, rs72802342, rs429358	5	ENSG00000131470	PSMC3IP	17	-0.62	0.13	2.7e-06	1
rs11884770, rs55975637, rs2740488, rs2043085, rs2070895, rs17231506, rs72802342, rs11080055, rs429358, rs73036519	10	ENSG00000173599	PC	11	0.64	0.13	2.71e-06	1
rs1626340, rs2043085, rs72802342, rs11080055, rs67538026, rs73036519	6	ENSG00000099958	DERL3	22	0.15	0.03	2.71e-06	1
rs55975637, rs2740488, rs3138141, rs2043085, rs11080055, rs429358, rs73036519	7	ENSG00000157119	KLHL40	3	0.52	0.11	2.71e-06	1
rs11884770, rs55975637, rs1626340, rs3138141, rs2043085, rs72802342, rs429358	7	ENSG00000152034	MCHR2	6	0.78	0.16	2.71e-06	1
rs55975637, rs1626340, rs3750846, rs3138141, rs2070895, rs11080055, rs67538026, rs73036519	8	ENSG00000146067	FAM193B	5	0.11	0.02	2.72e-06	1
rs2070895, rs72802342	2	ENSG00000166035	LIPC	15	0.79	0.17	2.72e-06	1
rs2043085, rs72802342, rs11080055, rs67538026	4	ENSG00000178425	NT5DC1	6	-0.58	0.12	2.72e-06	1
rs55975637, rs2043085, rs2070895	3	ENSG00000100578	KIAA0586	14	0.53	0.11	2.73e-06	1
rs11884770, rs1626340, rs2043085, rs2070895, rs17231506, rs72802342, rs429358	7	ENSG00000167670	CHAF1A	19	-0.5	0.1	2.73e-06	1
rs2740488, rs2043085, rs2070895, rs72802342, rs11080055, rs67538026, rs73036519	7	ENSG00000105983	LMBR1	7	-0.53	0.11	2.74e-06	1
rs62247658, rs1626340, rs3750846, rs3138141, rs2043085, rs2070895, rs72802342, rs429358	8	ENSG00000127838	PNKD	2	0.27	0.06	2.75e-06	1
rs11884770, rs62247658, rs55975637, rs1626340, rs2740488, rs3138141, rs2043085, rs2070895, rs17231506, rs72802342, rs429358, rs73036519	12	ENSG00000167670	CHAF1A	19	-0.49	0.1	2.75e-06	1
rs11884770, rs62247658, rs2740488, rs3750846, rs3138141, rs429358, rs73036519	7	ENSG00000182851	GPIHBP1	8	0.19	0.04	2.75e-06	1
rs11884770, rs62247658, rs2740488, rs3750846, rs2070895, rs17231506, rs11080055, rs67538026	8	ENSG00000164897	TMUB1	7	0.61	0.13	2.75e-06	1
rs1626340, rs2740488, rs2043085, rs72802342, rs11080055, rs67538026	6	ENSG00000053254	FOXN3	14	-0.69	0.15	2.75e-06	1
rs1626340, rs2740488, rs17231506, rs11080055, rs67538026, rs73036519	6	ENSG00000197256	KANK2	19	-0.65	0.14	2.76e-06	1
rs11884770, rs1626340, rs2740488, rs3138141, rs2070895, rs17231506, rs72802342, rs11080055, rs67538026, rs429358	10	ENSG00000107566	ERLIN1	10	0.63	0.13	2.76e-06	1
rs1626340, rs72802342, rs11080055, rs67538026	4	ENSG00000130309	COLGALT1	19	0.56	0.12	2.77e-06	1
rs2043085, rs429358, rs73036519	3	ENSG00000149380	P4HA3	11	0.44	0.09	2.77e-06	1
rs1626340, rs2740488, rs3138141, rs2070895, rs17231506, rs72802342, rs67538026	7	ENSG00000237773	-	7	-0.05	0.01	2.77e-06	1
rs11884770, rs62247658, rs2740488, rs3750846, rs3138141, rs17231506, rs72802342, rs11080055, rs429358, rs73036519	10	ENSG00000182851	GPIHBP1	8	0.2	0.04	2.78e-06	1
rs1626340, rs3138141, rs2070895, rs72802342, rs67538026	5	ENSG00000237773	-	7	-0.05	0.01	2.78e-06	1
rs2740488, rs2043085, rs2070895, rs11080055, rs73036519	5	ENSG00000144407	PTH2R	2	-0.58	0.12	2.78e-06	1
rs2070895, rs429358	2	ENSG00000213083	-	2	-0.03	0.01	2.78e-06	1
rs62247658, rs2070895, rs72802342, rs11080055, rs429358, rs73036519	6	ENSG00000137726	FXYD6	11	0.64	0.13	2.78e-06	1
rs11884770, rs62247658, rs55975637, rs2043085, rs11080055, rs67538026	6	ENSG00000166292	TMEM100	17	-0.84	0.18	2.78e-06	1
rs62247658, rs55975637, rs2740488, rs17231506, rs72802342, rs11080055, rs73036519	7	ENSG00000244752	CRYBB2	22	-0.49	0.1	2.78e-06	1
rs62247658, rs2043085, rs2070895, rs17231506, rs72802342	5	ENSG00000177807	KCNJ10	1	0.65	0.14	2.79e-06	1
rs62247658, rs2070895, rs72802342, rs11080055, rs67538026, rs429358	6	ENSG00000137726	FXYD6	11	0.63	0.13	2.79e-06	1
rs1626340, rs72802342, rs73036519	3	ENSG00000160883	HK3	5	0.71	0.15	2.79e-06	1
rs62247658, rs55975637, rs1626340, rs2740488, rs2043085, rs72802342	6	ENSG00000138378	STAT4	2	0.62	0.13	2.79e-06	1
rs1626340, rs2740488, rs2043085, rs72802342, rs11080055, rs67538026, rs73036519	7	ENSG00000012048	BRCA1	17	-1.02	0.21	2.79e-06	1
rs62247658, rs55975637, rs2043085, rs2070895, rs72802342, rs11080055, rs67538026, rs73036519	8	ENSG00000106538	RARRES2	7	0.66	0.14	2.79e-06	1
rs62247658, rs55975637, rs1626340, rs3750846, rs3138141, rs2043085, rs2070895, rs72802342, rs11080055, rs67538026	10	ENSG00000176105	YES1	18	-0.58	0.12	2.8e-06	1
rs1626340, rs2740488, rs11080055, rs67538026, rs73036519	5	ENSG00000008517	IL32	16	0.86	0.18	2.8e-06	1
rs11884770, rs1626340, rs2043085, rs2070895, rs72802342, rs11080055, rs73036519	7	ENSG00000125454	SLC25A19	17	0.58	0.12	2.8e-06	1
rs11884770, rs55975637, rs2043085, rs2070895, rs11080055	5	ENSG00000204897	KRT25	17	0.49	0.1	2.81e-06	1
rs11884770, rs62247658, rs1626340, rs2740488, rs3750846, rs3138141, rs2043085, rs2070895	8	ENSG00000179869	ABCA13	7	0.75	0.16	2.82e-06	1
rs11884770, rs62247658, rs1626340, rs2740488, rs3138141, rs17231506, rs11080055, rs67538026	8	ENSG00000121634	GJA8	1	0.42	0.09	2.82e-06	1
rs55975637, rs1626340, rs11080055	3	ENSG00000131759	RARA	17	0.7	0.15	2.82e-06	1
rs11884770, rs55975637, rs1626340, rs3750846, rs3138141, rs2043085, rs2070895, rs72802342, rs67538026	9	ENSG00000116752	BCAS2	1	-0.53	0.11	2.83e-06	1
rs55975637, rs1626340, rs2043085, rs2070895, rs11080055, rs67538026	6	ENSG00000109065	NAT9	17	0.65	0.14	2.83e-06	1
rs62247658, rs55975637, rs1626340, rs2740488, rs3750846, rs17231506, rs72802342, rs11080055, rs67538026, rs429358	10	ENSG00000182851	GPIHBP1	8	0.19	0.04	2.83e-06	1
rs55975637, rs2070895, rs72802342, rs67538026	4	ENSG00000125788	DEFB126	20	-0.73	0.15	2.83e-06	1
rs62247658, rs2740488, rs2070895, rs17231506, rs72802342, rs73036519	6	ENSG00000125878	TCF15	20	-0.69	0.15	2.83e-06	1
rs1626340, rs2043085, rs2070895, rs17231506, rs11080055, rs67538026, rs73036519	7	ENSG00000261757	-	5	0.09	0.02	2.84e-06	1
rs62247658, rs55975637, rs2740488, rs72802342, rs11080055, rs67538026	6	ENSG00000197343	ZNF655	7	-0.52	0.11	2.84e-06	1
rs11884770, rs62247658, rs2070895, rs72802342	4	ENSG00000125772	GPCPD1	20	-0.58	0.12	2.85e-06	1
rs11884770, rs62247658, rs55975637, rs1626340, rs2740488, rs3750846, rs3138141, rs429358	8	ENSG00000182851	GPIHBP1	8	0.2	0.04	2.86e-06	1
rs62247658, rs2740488, rs3138141, rs2043085, rs72802342, rs67538026, rs429358, rs73036519	8	ENSG00000149380	P4HA3	11	0.42	0.09	2.86e-06	1
rs1626340, rs2740488, rs2070895, rs17231506, rs72802342, rs11080055, rs73036519	7	ENSG00000137776	SLTM	15	-0.47	0.1	2.87e-06	1
rs2740488, rs3138141, rs2043085, rs2070895, rs11080055, rs67538026	6	ENSG00000105983	LMBR1	7	-0.55	0.12	2.87e-06	1
rs2740488, rs3138141, rs2043085, rs2070895, rs72802342, rs11080055	6	ENSG00000173599	PC	11	0.65	0.14	2.89e-06	1
rs3750846, rs3138141, rs2043085, rs2070895, rs72802342, rs67538026, rs73036519	7	ENSG00000180347	CCDC129	7	0.05	0.01	2.89e-06	1
rs55975637, rs2043085, rs72802342, rs11080055, rs67538026, rs73036519	6	ENSG00000099958	DERL3	22	0.15	0.03	2.9e-06	1
rs11884770, rs1626340, rs3138141, rs2070895, rs72802342, rs11080055, rs67538026, rs73036519	8	ENSG00000237773	-	7	-0.04	0.01	2.9e-06	1
rs3138141, rs2043085, rs2070895, rs67538026	4	ENSG00000227482	-	9	0.12	0.02	2.91e-06	1
rs55975637, rs2740488, rs2043085, rs2070895, rs72802342, rs11080055	6	ENSG00000099991	CABIN1	22	0.42	0.09	2.91e-06	1
rs11884770, rs62247658, rs55975637, rs1626340, rs2740488, rs3750846, rs3138141, rs2043085, rs2070895, rs72802342, rs429358, rs73036519	12	ENSG00000182851	GPIHBP1	8	0.2	0.04	2.91e-06	1
rs11884770, rs62247658, rs55975637, rs2070895, rs72802342, rs11080055, rs429358	7	ENSG00000113492	AGXT2	5	0.78	0.16	2.92e-06	1
rs55975637, rs1626340, rs2043085, rs2070895, rs72802342	5	ENSG00000100578	KIAA0586	14	0.51	0.11	2.92e-06	1
rs1626340, rs2740488, rs17231506, rs11080055, rs67538026	5	ENSG00000170323	FABP4	8	-0.68	0.14	2.93e-06	1
rs11884770, rs55975637, rs2740488, rs2043085, rs429358, rs73036519	6	ENSG00000149380	P4HA3	11	0.44	0.09	2.93e-06	1
rs11884770, rs2070895, rs17231506, rs72802342, rs429358, rs73036519	6	ENSG00000167670	CHAF1A	19	-0.49	0.1	2.94e-06	1
rs11884770, rs62247658, rs55975637, rs1626340, rs2740488, rs3750846, rs3138141, rs17231506, rs11080055, rs429358, rs73036519	11	ENSG00000182851	GPIHBP1	8	0.2	0.04	2.94e-06	1
rs11884770, rs62247658, rs55975637, rs1626340, rs2740488, rs3750846, rs3138141, rs2043085, rs2070895, rs72802342, rs11080055, rs429358, rs73036519	13	ENSG00000182851	GPIHBP1	8	0.2	0.04	2.94e-06	1
rs11884770, rs62247658, rs55975637, rs1626340, rs2043085, rs2070895, rs17231506, rs72802342, rs73036519	9	ENSG00000172348	RCAN2	6	0.89	0.19	2.94e-06	1
rs11884770, rs62247658, rs55975637, rs1626340, rs2740488, rs3750846, rs2043085, rs2070895, rs17231506	9	ENSG00000179869	ABCA13	7	0.74	0.16	2.94e-06	1
rs11884770, rs55975637, rs1626340, rs2043085	4	ENSG00000204195	AWAT1	X	0.13	0.03	2.96e-06	1
rs11884770, rs62247658, rs55975637, rs2740488, rs3750846, rs3138141, rs17231506, rs11080055	8	ENSG00000182851	GPIHBP1	8	0.18	0.04	2.96e-06	1
rs55975637, rs3750846, rs67538026, rs429358, rs73036519	5	ENSG00000230257	NFE4	7	0.13	0.03	2.96e-06	1
rs11884770, rs62247658, rs55975637, rs2070895, rs72802342	5	ENSG00000125772	GPCPD1	20	-0.57	0.12	2.97e-06	1
rs11884770, rs62247658, rs2070895, rs17231506, rs72802342, rs11080055	6	ENSG00000101017	CD40	20	0.43	0.09	2.97e-06	1
rs55975637, rs1626340, rs2740488, rs3750846, rs17231506, rs429358	6	ENSG00000179869	ABCA13	7	0.77	0.16	2.97e-06	1
rs62247658, rs55975637, rs2043085, rs17231506, rs72802342, rs67538026	6	ENSG00000172348	RCAN2	6	0.95	0.2	2.97e-06	1
rs11884770, rs62247658, rs55975637, rs2740488, rs72802342, rs11080055, rs73036519	7	ENSG00000214711	CAPN14	2	-0.09	0.02	2.97e-06	1
rs62247658, rs55975637, rs2740488, rs2043085, rs2070895, rs72802342, rs11080055, rs429358, rs73036519	9	ENSG00000149380	P4HA3	11	0.43	0.09	2.97e-06	1
rs62247658, rs2740488, rs2043085, rs2070895, rs17231506, rs72802342, rs67538026, rs73036519	8	ENSG00000101017	CD40	20	0.43	0.09	2.98e-06	1
rs11884770, rs62247658, rs1626340, rs2043085, rs72802342, rs11080055, rs429358	7	ENSG00000064995	TAF11	6	-0.39	0.08	2.98e-06	1
rs55975637, rs1626340, rs2043085, rs72802342, rs11080055, rs67538026	6	ENSG00000178425	NT5DC1	6	-0.58	0.12	2.98e-06	1
rs11884770, rs1626340, rs2740488, rs3138141, rs2070895, rs72802342, rs73036519	7	ENSG00000237773	-	7	-0.04	0.01	2.99e-06	1
rs11884770, rs62247658, rs2740488, rs3750846, rs3138141, rs2043085, rs2070895, rs72802342, rs429358	9	ENSG00000135241	PNPLA8	7	-0.08	0.02	3e-06	1
rs11884770, rs2740488, rs2043085, rs2070895, rs17231506, rs72802342, rs67538026, rs429358, rs73036519	9	ENSG00000167670	CHAF1A	19	-0.49	0.1	3e-06	1
rs11884770, rs55975637, rs1626340, rs3750846, rs11080055, rs429358, rs73036519	7	ENSG00000230257	NFE4	7	0.13	0.03	3e-06	1
rs55975637, rs2740488, rs2043085, rs11080055, rs67538026	5	ENSG00000178425	NT5DC1	6	-0.6	0.13	3.01e-06	1
rs62247658, rs2043085, rs2070895, rs17231506, rs72802342, rs67538026, rs73036519	7	ENSG00000101017	CD40	20	0.44	0.09	3.01e-06	1
rs11884770, rs62247658, rs55975637, rs2070895, rs429358	5	ENSG00000145016	KIAA0226	3	-0.51	0.11	3.01e-06	1
rs62247658, rs3750846, rs2070895, rs17231506, rs72802342, rs11080055	6	ENSG00000124006	OBSL1	2	0.09	0.02	3.02e-06	1
rs1626340, rs2740488, rs3138141, rs2043085, rs72802342, rs11080055, rs67538026	7	ENSG00000178425	NT5DC1	6	-0.56	0.12	3.03e-06	1
rs11884770, rs55975637, rs2740488, rs3750846, rs3138141, rs2043085, rs2070895, rs72802342, rs67538026	9	ENSG00000176105	YES1	18	-0.56	0.12	3.03e-06	1
rs11884770, rs62247658, rs2740488, rs3750846, rs3138141, rs2043085, rs2070895, rs72802342, rs429358	9	ENSG00000116752	BCAS2	1	-0.53	0.11	3.03e-06	1
rs62247658, rs55975637, rs1626340, rs2740488, rs2043085, rs17231506, rs72802342	7	ENSG00000090581	GNPTG	16	0.51	0.11	3.03e-06	1
rs62247658, rs1626340, rs3750846, rs3138141, rs2070895, rs67538026	6	ENSG00000124006	OBSL1	2	0.09	0.02	3.04e-06	1
rs55975637, rs1626340, rs2043085, rs72802342, rs11080055, rs67538026	6	ENSG00000124098	FAM210B	20	-0.63	0.13	3.05e-06	1
rs62247658, rs2740488, rs3138141, rs2043085, rs2070895, rs17231506, rs72802342, rs67538026, rs73036519	9	ENSG00000182957	SPATA13	13	0.52	0.11	3.05e-06	1
rs11884770, rs62247658, rs55975637, rs1626340, rs2740488, rs3750846, rs3138141	7	ENSG00000182851	GPIHBP1	8	0.18	0.04	3.05e-06	1
rs62247658, rs3750846, rs3138141, rs2070895, rs17231506, rs67538026, rs73036519	7	ENSG00000124006	OBSL1	2	0.09	0.02	3.05e-06	1
rs62247658, rs1626340, rs3750846, rs3138141, rs2070895, rs17231506, rs72802342, rs429358, rs73036519	9	ENSG00000182851	GPIHBP1	8	0.2	0.04	3.05e-06	1
rs1626340, rs2740488, rs3138141, rs2043085, rs2070895, rs17231506, rs72802342, rs67538026, rs73036519	9	ENSG00000237773	-	7	-0.05	0.01	3.06e-06	1
rs62247658, rs1626340, rs2740488, rs3750846, rs3138141, rs2070895, rs17231506, rs429358	8	ENSG00000182851	GPIHBP1	8	0.19	0.04	3.06e-06	1
rs11884770, rs62247658, rs1626340, rs2740488, rs3750846, rs3138141, rs2043085, rs2070895, rs72802342, rs429358, rs73036519	11	ENSG00000184787	UBE2G2	21	0.34	0.07	3.06e-06	1
rs11884770, rs62247658, rs55975637, rs1626340, rs2740488, rs3750846, rs3138141, rs2070895, rs429358, rs73036519	10	ENSG00000182851	GPIHBP1	8	0.19	0.04	3.07e-06	1
rs62247658, rs2740488, rs3138141, rs2043085, rs429358	5	ENSG00000157119	KLHL40	3	0.54	0.11	3.07e-06	1
rs55975637, rs1626340, rs2740488, rs2043085, rs72802342	5	ENSG00000100105	PATZ1	22	-0.53	0.11	3.07e-06	1
rs55975637, rs1626340, rs2740488, rs2043085, rs67538026, rs73036519	6	ENSG00000113621	TXNDC15	5	0.61	0.13	3.07e-06	1
rs62247658, rs3750846, rs3138141, rs2070895, rs72802342, rs67538026, rs73036519	7	ENSG00000124006	OBSL1	2	0.1	0.02	3.07e-06	1
rs11884770, rs62247658, rs1626340, rs2740488, rs3138141, rs2070895, rs17231506, rs72802342, rs11080055, rs67538026, rs73036519	11	ENSG00000107566	ERLIN1	10	0.64	0.14	3.07e-06	1
rs62247658, rs2740488, rs3138141, rs2070895, rs17231506, rs72802342, rs11080055, rs67538026	8	ENSG00000101017	CD40	20	0.4	0.09	3.08e-06	1
rs11884770, rs55975637, rs2740488, rs3750846, rs2043085, rs2070895, rs72802342, rs11080055	8	ENSG00000184787	UBE2G2	21	0.35	0.07	3.08e-06	1
rs55975637, rs2740488, rs3750846, rs72802342, rs429358	5	ENSG00000179869	ABCA13	7	0.76	0.16	3.08e-06	1
rs11884770, rs62247658, rs2740488, rs3750846, rs3138141, rs2070895, rs17231506, rs429358, rs73036519	9	ENSG00000182851	GPIHBP1	8	0.19	0.04	3.09e-06	1
rs11884770, rs62247658, rs55975637, rs1626340, rs2043085, rs17231506, rs67538026, rs429358	8	ENSG00000123965	PMS2P5	7	-0.04	0.01	3.09e-06	1
rs55975637, rs1626340, rs2740488, rs2043085, rs11080055, rs67538026	6	ENSG00000161542	PRPSAP1	17	-0.51	0.11	3.1e-06	1
rs2740488, rs3750846, rs3138141, rs2043085, rs2070895, rs17231506, rs72802342, rs67538026, rs73036519	9	ENSG00000180347	CCDC129	7	0.04	0.01	3.11e-06	1
rs1626340, rs2043085, rs2070895, rs11080055, rs67538026, rs73036519	6	ENSG00000109065	NAT9	17	0.66	0.14	3.11e-06	1
rs72802342, rs429358, rs73036519	3	ENSG00000113492	AGXT2	5	0.75	0.16	3.11e-06	1
rs11884770, rs62247658, rs55975637, rs2740488, rs2043085, rs72802342, rs11080055, rs67538026, rs429358, rs73036519	10	ENSG00000149380	P4HA3	11	0.44	0.09	3.11e-06	1
rs62247658, rs55975637, rs1626340, rs2043085, rs2070895, rs17231506, rs11080055, rs67538026, rs73036519	9	ENSG00000163793	DNAJC5G	2	0.37	0.08	3.12e-06	1
rs11884770, rs55975637, rs1626340, rs11080055	4	ENSG00000237265	-	X	0.1	0.02	3.12e-06	1
rs62247658, rs2740488, rs3138141, rs429358, rs73036519	5	ENSG00000149380	P4HA3	11	0.44	0.09	3.12e-06	1
rs11884770, rs62247658, rs55975637, rs2740488, rs3750846, rs3138141, rs2070895, rs17231506, rs72802342, rs429358, rs73036519	11	ENSG00000182851	GPIHBP1	8	0.19	0.04	3.12e-06	1
rs62247658, rs55975637, rs2740488, rs2043085, rs2070895, rs72802342, rs11080055, rs67538026, rs73036519	9	ENSG00000214711	CAPN14	2	-0.08	0.02	3.12e-06	1
rs11884770, rs62247658, rs1626340, rs2043085, rs2070895, rs72802342, rs67538026, rs73036519	8	ENSG00000012048	BRCA1	17	-1.03	0.22	3.12e-06	1
rs1626340, rs2740488, rs72802342, rs67538026, rs73036519	5	ENSG00000231292	IGKV1OR2-108	2	0.15	0.03	3.13e-06	1
rs62247658, rs1626340, rs2740488, rs3138141, rs2070895, rs67538026, rs73036519	7	ENSG00000165323	FAT3	11	0.06	0.01	3.13e-06	1
rs62247658, rs1626340, rs3750846, rs2070895, rs11080055, rs67538026, rs429358, rs73036519	8	ENSG00000230257	NFE4	7	0.14	0.03	3.14e-06	1
rs55975637, rs2740488, rs3750846, rs2070895, rs17231506, rs67538026, rs73036519	7	ENSG00000180347	CCDC129	7	0.05	0.01	3.14e-06	1
rs62247658, rs55975637, rs2740488, rs3750846	4	ENSG00000165195	PIGA	X	-0.56	0.12	3.14e-06	1
rs1626340, rs3138141, rs2043085, rs2070895, rs17231506, rs72802342, rs11080055, rs67538026, rs429358	9	ENSG00000167670	CHAF1A	19	-0.52	0.11	3.15e-06	1
rs62247658, rs2043085, rs11080055, rs429358	4	ENSG00000229980	TOB1-AS1	17	-0.16	0.03	3.15e-06	1
rs62247658, rs2740488, rs2043085, rs2070895, rs72802342, rs11080055, rs67538026, rs73036519	8	ENSG00000106538	RARRES2	7	0.68	0.14	3.16e-06	1
rs62247658, rs55975637, rs2740488, rs3750846, rs3138141, rs2070895, rs72802342, rs11080055, rs429358	9	ENSG00000182851	GPIHBP1	8	0.2	0.04	3.16e-06	1
rs1626340, rs2740488, rs2043085, rs17231506, rs73036519	5	ENSG00000137877	SPTBN5	15	0.83	0.18	3.16e-06	1
rs11884770, rs55975637, rs2043085, rs2070895, rs11080055, rs67538026	6	ENSG00000204897	KRT25	17	0.49	0.1	3.17e-06	1
rs62247658, rs55975637, rs1626340, rs2740488, rs3750846, rs3138141, rs2070895, rs17231506, rs429358	9	ENSG00000182851	GPIHBP1	8	0.19	0.04	3.17e-06	1
rs11884770, rs62247658, rs1626340, rs2740488, rs3750846, rs3138141, rs17231506, rs67538026	8	ENSG00000182851	GPIHBP1	8	0.17	0.04	3.17e-06	1
rs2740488, rs3138141, rs2043085, rs2070895, rs72802342, rs11080055, rs67538026, rs429358, rs73036519	9	ENSG00000130669	PAK4	19	0.44	0.09	3.17e-06	1
rs55975637, rs1626340, rs2740488, rs3138141, rs2043085, rs72802342, rs11080055, rs67538026	8	ENSG00000178425	NT5DC1	6	-0.58	0.12	3.17e-06	1
rs62247658, rs55975637, rs2043085, rs11080055, rs429358, rs73036519	6	ENSG00000229980	TOB1-AS1	17	-0.16	0.03	3.18e-06	1
rs11884770, rs62247658, rs55975637, rs2740488, rs3750846, rs3138141, rs17231506, rs429358, rs73036519	9	ENSG00000182851	GPIHBP1	8	0.19	0.04	3.18e-06	1
rs55975637, rs3138141, rs2070895, rs72802342, rs67538026, rs73036519	6	ENSG00000237773	-	7	-0.05	0.01	3.18e-06	1
rs11884770, rs1626340, rs2740488, rs3750846, rs3138141, rs2043085, rs2070895, rs72802342, rs11080055, rs429358, rs73036519	11	ENSG00000184787	UBE2G2	21	0.35	0.07	3.19e-06	1
rs1626340, rs2740488, rs2043085, rs2070895, rs72802342, rs67538026	6	ENSG00000114268	PFKFB4	3	0.56	0.12	3.19e-06	1
rs11884770, rs62247658, rs2043085, rs72802342, rs67538026, rs73036519	6	ENSG00000106538	RARRES2	7	0.66	0.14	3.19e-06	1
rs11884770, rs62247658, rs55975637, rs2740488, rs3750846, rs3138141, rs2070895, rs11080055, rs429358	9	ENSG00000182851	GPIHBP1	8	0.2	0.04	3.19e-06	1
rs62247658, rs55975637, rs1626340, rs2740488, rs3138141, rs73036519	6	ENSG00000147896	IFNK	9	-0.69	0.14	3.19e-06	1
rs11884770, rs62247658, rs55975637, rs3750846, rs17231506, rs67538026	6	ENSG00000225559	-	7	0.06	0.01	3.2e-06	1
rs11884770, rs62247658, rs3750846, rs2043085, rs2070895, rs72802342, rs67538026, rs429358, rs73036519	9	ENSG00000211460	TSN	2	-0.51	0.11	3.2e-06	1
rs11884770, rs2070895, rs17231506, rs67538026, rs429358, rs73036519	6	ENSG00000161513	FDXR	17	-0.6	0.13	3.21e-06	1
rs62247658, rs55975637, rs1626340, rs2740488, rs2070895, rs17231506, rs72802342, rs67538026	8	ENSG00000125788	DEFB126	20	-0.71	0.15	3.21e-06	1
rs62247658, rs2740488, rs2070895, rs17231506, rs72802342, rs67538026, rs73036519	7	ENSG00000126602	TRAP1	16	0.49	0.1	3.21e-06	1
rs55975637, rs1626340, rs2740488, rs3750846, rs2043085, rs17231506, rs67538026	7	ENSG00000179869	ABCA13	7	0.74	0.16	3.22e-06	1
rs2740488, rs3138141, rs67538026, rs429358	4	ENSG00000172985	SH3RF3	2	0.14	0.03	3.22e-06	1
rs62247658, rs55975637, rs1626340, rs2740488, rs2070895, rs17231506, rs72802342, rs67538026, rs73036519	9	ENSG00000137776	SLTM	15	-0.46	0.1	3.22e-06	1
rs55975637, rs1626340, rs2740488, rs2043085, rs67538026	5	ENSG00000236624	CCDC163P	1	0.04	0.01	3.22e-06	1
rs11884770, rs3138141, rs2043085, rs17231506, rs72802342, rs67538026	6	ENSG00000214290	COLCA2	11	0.12	0.02	3.22e-06	1
rs3750846, rs2070895, rs17231506, rs429358	4	ENSG00000175183	CSRP2	12	-0.73	0.15	3.23e-06	1
rs55975637, rs1626340, rs2740488, rs3138141, rs2070895, rs17231506, rs72802342, rs11080055, rs67538026, rs429358, rs73036519	11	ENSG00000167670	CHAF1A	19	-0.52	0.11	3.24e-06	1
rs11884770, rs62247658, rs1626340, rs2740488, rs3750846, rs3138141, rs2043085, rs2070895, rs17231506, rs72802342, rs429358	11	ENSG00000116752	BCAS2	1	-0.53	0.11	3.24e-06	1
rs62247658, rs55975637, rs2740488, rs2043085, rs2070895, rs17231506, rs72802342, rs429358, rs73036519	9	ENSG00000214711	CAPN14	2	-0.08	0.02	3.24e-06	1
rs1626340, rs2740488, rs2043085, rs72802342, rs67538026, rs73036519	6	ENSG00000161265	U2AF1L4	19	0.48	0.1	3.24e-06	1
rs1626340, rs2740488, rs2043085, rs11080055, rs67538026, rs73036519	6	ENSG00000012048	BRCA1	17	-1.03	0.22	3.24e-06	1
rs11884770, rs2070895, rs17231506, rs72802342, rs11080055, rs67538026	6	ENSG00000083544	TDRD3	13	-0.43	0.09	3.24e-06	1
rs1626340, rs3138141, rs2043085, rs11080055, rs67538026, rs73036519	6	ENSG00000124098	FAM210B	20	-0.66	0.14	3.24e-06	1
rs11884770, rs1626340, rs2043085, rs17231506, rs11080055, rs67538026, rs73036519	7	ENSG00000107566	ERLIN1	10	0.65	0.14	3.25e-06	1
rs1626340, rs72802342, rs11080055, rs67538026	4	ENSG00000160883	HK3	5	0.69	0.15	3.25e-06	1
rs11884770, rs62247658, rs2740488, rs3750846, rs3138141, rs11080055, rs429358, rs73036519	8	ENSG00000182851	GPIHBP1	8	0.19	0.04	3.25e-06	1
rs55975637, rs1626340, rs3138141, rs2070895, rs72802342, rs67538026	6	ENSG00000237773	-	7	-0.05	0.01	3.25e-06	1
rs55975637, rs1626340, rs2740488, rs2043085, rs2070895, rs72802342, rs11080055, rs73036519	8	ENSG00000109501	WFS1	4	0.54	0.11	3.26e-06	1
rs11080055, rs429358	2	ENSG00000174942	OR5R1	11	-0.05	0.01	3.26e-06	1
rs11884770, rs1626340, rs3138141, rs2070895, rs11080055, rs67538026, rs429358, rs73036519	8	ENSG00000189043	NDUFA4	7	-0.51	0.11	3.26e-06	1
rs2740488, rs3138141, rs2070895, rs72802342	4	ENSG00000229263	-	7	0.09	0.02	3.27e-06	1
rs55975637, rs1626340, rs2043085, rs72802342, rs11080055, rs67538026	6	ENSG00000130309	COLGALT1	19	0.55	0.12	3.27e-06	1
rs62247658, rs1626340, rs2740488, rs3750846, rs3138141, rs2070895, rs429358	7	ENSG00000116752	BCAS2	1	-0.52	0.11	3.27e-06	1
rs11884770, rs62247658, rs3750846, rs3138141, rs11080055, rs429358, rs73036519	7	ENSG00000182851	GPIHBP1	8	0.2	0.04	3.27e-06	1
rs62247658, rs2740488, rs3750846, rs3138141, rs2070895, rs72802342, rs11080055, rs429358, rs73036519	9	ENSG00000182851	GPIHBP1	8	0.2	0.04	3.27e-06	1
rs11884770, rs55975637, rs1626340, rs2740488, rs2043085, rs2070895, rs72802342, rs429358	8	ENSG00000128242	GAL3ST1	22	-0.72	0.15	3.27e-06	1
rs11884770, rs62247658, rs2740488, rs3138141, rs2043085, rs72802342, rs11080055, rs429358	8	ENSG00000229980	TOB1-AS1	17	-0.17	0.04	3.27e-06	1
rs2740488, rs2043085, rs2070895, rs17231506, rs72802342, rs67538026, rs73036519	7	ENSG00000138073	PREB	2	0.75	0.16	3.28e-06	1
rs1626340, rs72802342, rs11080055, rs67538026, rs73036519	5	ENSG00000100991	TRPC4AP	20	0.53	0.11	3.28e-06	1
rs11884770, rs62247658, rs3750846, rs3138141, rs11080055	5	ENSG00000182851	GPIHBP1	8	0.19	0.04	3.28e-06	1
rs55975637, rs1626340, rs11080055, rs73036519	4	ENSG00000143013	LMO4	1	-0.75	0.16	3.29e-06	1
rs62247658, rs2043085, rs17231506, rs11080055, rs429358	5	ENSG00000229980	TOB1-AS1	17	-0.16	0.03	3.29e-06	1
rs11884770, rs62247658, rs1626340, rs2740488, rs3750846, rs3138141, rs2043085, rs2070895, rs17231506, rs72802342, rs11080055, rs429358, rs73036519	13	ENSG00000182851	GPIHBP1	8	0.2	0.04	3.29e-06	1
rs11884770, rs2740488, rs11080055	3	ENSG00000196562	SULF2	20	0.61	0.13	3.3e-06	1
rs62247658, rs2043085, rs67538026, rs73036519	4	ENSG00000166292	TMEM100	17	-0.86	0.18	3.3e-06	1
rs11884770, rs62247658, rs55975637, rs1626340, rs2740488, rs3750846, rs3138141, rs2043085, rs17231506, rs11080055, rs429358	11	ENSG00000182851	GPIHBP1	8	0.19	0.04	3.3e-06	1
rs11884770, rs55975637, rs1626340, rs2740488, rs2043085, rs67538026, rs73036519	7	ENSG00000044574	HSPA5	9	0.7	0.15	3.31e-06	1
rs55975637, rs2070895, rs17231506, rs72802342, rs11080055, rs67538026, rs429358, rs73036519	8	ENSG00000131470	PSMC3IP	17	-0.61	0.13	3.31e-06	1
rs62247658, rs3750846, rs2070895, rs17231506, rs72802342, rs73036519	6	ENSG00000090581	GNPTG	16	0.49	0.1	3.31e-06	1
rs62247658, rs55975637, rs2740488, rs2043085, rs2070895, rs17231506, rs72802342, rs67538026, rs429358, rs73036519	10	ENSG00000214711	CAPN14	2	-0.07	0.02	3.31e-06	1
rs11884770, rs55975637, rs1626340, rs2740488, rs2070895, rs17231506, rs72802342, rs11080055, rs67538026, rs73036519	10	ENSG00000137776	SLTM	15	-0.44	0.09	3.32e-06	1
rs11884770, rs62247658, rs1626340, rs3750846, rs3138141, rs2070895, rs17231506, rs429358	8	ENSG00000182851	GPIHBP1	8	0.2	0.04	3.32e-06	1
rs11884770, rs55975637, rs2740488, rs3138141, rs67538026, rs429358, rs73036519	7	ENSG00000004948	CALCR	7	0.36	0.08	3.32e-06	1
rs11884770, rs62247658, rs1626340, rs2740488, rs3750846, rs3138141, rs2043085, rs2070895, rs72802342, rs11080055, rs429358, rs73036519	12	ENSG00000182851	GPIHBP1	8	0.2	0.04	3.33e-06	1
rs11884770, rs2043085, rs67538026, rs73036519	4	ENSG00000113318	MSH3	5	-0.6	0.13	3.33e-06	1
rs2043085, rs72802342, rs11080055, rs67538026, rs73036519	5	ENSG00000008517	IL32	16	0.84	0.18	3.33e-06	1
rs2043085, rs72802342, rs429358, rs73036519	4	ENSG00000130669	PAK4	19	0.43	0.09	3.33e-06	1
rs11884770, rs55975637, rs1626340, rs2740488, rs3750846, rs3138141, rs2043085, rs2070895, rs72802342	9	ENSG00000179869	ABCA13	7	0.74	0.16	3.34e-06	1
rs55975637, rs1626340, rs2043085, rs72802342, rs73036519	5	ENSG00000099958	DERL3	22	0.15	0.03	3.35e-06	1
rs11884770, rs55975637, rs1626340, rs2070895, rs11080055, rs73036519	6	ENSG00000261757	-	5	0.09	0.02	3.36e-06	1
rs11884770, rs62247658, rs1626340, rs3750846, rs3138141, rs2070895, rs17231506, rs72802342, rs429358, rs73036519	10	ENSG00000182851	GPIHBP1	8	0.2	0.04	3.36e-06	1
rs55975637, rs1626340, rs2740488, rs2070895, rs17231506, rs72802342, rs11080055, rs67538026	8	ENSG00000137776	SLTM	15	-0.45	0.1	3.37e-06	1
rs2740488, rs3138141, rs2043085, rs2070895, rs17231506, rs72802342, rs429358	7	ENSG00000167670	CHAF1A	19	-0.51	0.11	3.37e-06	1
rs11884770, rs55975637, rs1626340, rs2043085, rs2070895, rs17231506, rs72802342, rs67538026, rs429358, rs73036519	10	ENSG00000167670	CHAF1A	19	-0.49	0.1	3.37e-06	1
rs55975637, rs1626340, rs2740488, rs2070895, rs17231506, rs72802342, rs67538026	7	ENSG00000125788	DEFB126	20	-0.7	0.15	3.37e-06	1
rs11884770, rs1626340, rs2740488, rs2043085, rs2070895, rs17231506, rs72802342, rs429358	8	ENSG00000167670	CHAF1A	19	-0.5	0.11	3.38e-06	1
rs11884770, rs62247658, rs55975637, rs2740488, rs3750846, rs3138141, rs11080055	7	ENSG00000182851	GPIHBP1	8	0.18	0.04	3.39e-06	1
rs2043085, rs67538026, rs73036519	3	ENSG00000154723	ATP5J	21	-0.53	0.11	3.39e-06	1
rs62247658, rs1626340, rs2043085, rs2070895, rs72802342, rs11080055, rs73036519	7	ENSG00000106538	RARRES2	7	0.68	0.14	3.39e-06	1
rs11884770, rs62247658, rs55975637, rs1626340, rs2740488, rs3750846, rs3138141, rs17231506, rs11080055, rs429358	10	ENSG00000182851	GPIHBP1	8	0.19	0.04	3.4e-06	1
rs55975637, rs1626340, rs2740488, rs2043085, rs67538026, rs73036519	6	ENSG00000101323	HAO1	20	-0.6	0.13	3.4e-06	1
rs11884770, rs62247658, rs55975637, rs1626340, rs2740488, rs3750846, rs3138141, rs2070895, rs17231506, rs11080055, rs429358	11	ENSG00000182851	GPIHBP1	8	0.19	0.04	3.4e-06	1
rs62247658, rs55975637, rs2043085, rs2070895, rs72802342, rs73036519	6	ENSG00000090581	GNPTG	16	0.51	0.11	3.4e-06	1
rs2740488, rs2043085, rs2070895, rs72802342, rs67538026, rs73036519	6	ENSG00000012048	BRCA1	17	-1.01	0.21	3.4e-06	1
rs62247658, rs1626340, rs2070895, rs17231506, rs72802342, rs67538026, rs73036519	7	ENSG00000169062	UPF3A	13	-0.52	0.11	3.41e-06	1
rs11884770, rs55975637, rs1626340, rs2740488, rs3138141, rs2043085, rs67538026, rs73036519	8	ENSG00000165655	ZNF503	10	-0.6	0.13	3.41e-06	1
rs55975637, rs1626340, rs2740488, rs2043085	4	ENSG00000137877	SPTBN5	15	0.8	0.17	3.41e-06	1
rs62247658, rs2740488, rs3750846, rs3138141, rs2070895, rs17231506, rs72802342, rs429358	8	ENSG00000182851	GPIHBP1	8	0.2	0.04	3.41e-06	1
rs62247658, rs1626340, rs2043085, rs11080055, rs73036519	5	ENSG00000010219	DYRK4	12	0.56	0.12	3.42e-06	1
rs11884770, rs62247658, rs55975637, rs3750846, rs2070895, rs17231506, rs429358, rs73036519	8	ENSG00000175183	CSRP2	12	-0.74	0.16	3.42e-06	1
rs62247658, rs1626340, rs2740488, rs3750846, rs3138141, rs2070895, rs72802342, rs429358, rs73036519	9	ENSG00000182851	GPIHBP1	8	0.2	0.04	3.42e-06	1
rs55975637, rs2043085, rs67538026	3	ENSG00000090615	GOLGA3	12	0.59	0.12	3.43e-06	1
rs11884770, rs62247658, rs55975637, rs1626340, rs2740488, rs3750846, rs3138141, rs2070895, rs17231506	9	ENSG00000182851	GPIHBP1	8	0.18	0.04	3.43e-06	1
rs11884770, rs3138141, rs2043085, rs72802342, rs11080055, rs67538026	6	ENSG00000178922	HYI	1	0.48	0.1	3.43e-06	1
rs1626340, rs2740488, rs3750846, rs3138141, rs72802342	5	ENSG00000167302	ENTHD2	17	0.63	0.13	3.43e-06	1
rs11884770, rs62247658, rs1626340, rs3750846, rs2070895, rs17231506, rs72802342, rs67538026	8	ENSG00000124006	OBSL1	2	0.09	0.02	3.43e-06	1
rs1626340, rs2740488, rs17231506, rs72802342, rs73036519	5	ENSG00000169967	MAP3K2	2	-0.53	0.11	3.44e-06	1
rs2740488, rs3138141, rs2043085, rs2070895, rs72802342, rs67538026, rs73036519	7	ENSG00000237773	-	7	-0.05	0.01	3.44e-06	1
rs62247658, rs55975637, rs2740488, rs3750846, rs2070895, rs11080055, rs67538026	7	ENSG00000164897	TMUB1	7	0.59	0.12	3.44e-06	1
rs11884770, rs62247658, rs55975637, rs2740488, rs3750846, rs3138141, rs2070895, rs17231506, rs11080055, rs429358, rs73036519	11	ENSG00000182851	GPIHBP1	8	0.2	0.04	3.44e-06	1
rs11884770, rs62247658, rs2740488, rs3138141, rs429358	5	ENSG00000135824	RGS8	1	0.35	0.07	3.44e-06	1
rs2043085, rs17231506, rs67538026, rs73036519	4	ENSG00000154723	ATP5J	21	-0.53	0.11	3.44e-06	1
rs1626340, rs2740488, rs2043085, rs2070895, rs72802342, rs67538026	6	ENSG00000012048	BRCA1	17	-1.02	0.22	3.45e-06	1
rs11884770, rs62247658, rs55975637, rs2740488, rs2070895, rs72802342, rs11080055, rs73036519	8	ENSG00000214711	CAPN14	2	-0.09	0.02	3.45e-06	1
rs55975637, rs3138141, rs2043085, rs67538026	4	ENSG00000127955	GNAI1	7	-0.63	0.13	3.48e-06	1
rs1626340, rs2740488, rs3138141, rs2043085, rs2070895, rs72802342, rs11080055, rs67538026	8	ENSG00000053254	FOXN3	14	-0.7	0.15	3.49e-06	1
rs1626340, rs2043085, rs2070895, rs17231506, rs72802342, rs11080055, rs67538026, rs73036519	8	ENSG00000167110	GOLGA2	9	0.42	0.09	3.49e-06	1
rs11884770, rs62247658, rs1626340, rs3750846, rs3138141, rs2070895, rs73036519	7	ENSG00000182851	GPIHBP1	8	0.18	0.04	3.49e-06	1
rs55975637, rs1626340, rs3138141, rs2043085, rs2070895, rs17231506, rs72802342, rs11080055, rs67538026, rs429358, rs73036519	11	ENSG00000167670	CHAF1A	19	-0.51	0.11	3.49e-06	1
rs11884770, rs62247658, rs55975637, rs2740488, rs3750846, rs3138141, rs72802342, rs429358, rs73036519	9	ENSG00000182851	GPIHBP1	8	0.19	0.04	3.5e-06	1
rs55975637, rs1626340, rs2070895, rs17231506, rs72802342, rs67538026	6	ENSG00000137776	SLTM	15	-0.46	0.1	3.5e-06	1
rs62247658, rs55975637, rs1626340, rs2740488, rs3750846, rs3138141, rs11080055	7	ENSG00000182851	GPIHBP1	8	0.18	0.04	3.5e-06	1
rs2043085, rs17231506, rs72802342, rs11080055, rs67538026, rs73036519	6	ENSG00000154723	ATP5J	21	-0.54	0.12	3.5e-06	1
rs55975637, rs2740488, rs2043085, rs429358, rs73036519	5	ENSG00000149380	P4HA3	11	0.42	0.09	3.5e-06	1
rs11884770, rs62247658, rs2043085, rs2070895, rs73036519	5	ENSG00000185433	LINC00158	21	0.1	0.02	3.5e-06	1
rs2740488, rs3138141, rs2043085, rs17231506, rs72802342	5	ENSG00000196151	WDSUB1	2	-0.5	0.11	3.5e-06	1
rs62247658, rs1626340, rs3750846, rs2070895, rs67538026, rs429358, rs73036519	7	ENSG00000230257	NFE4	7	0.14	0.03	3.51e-06	1
rs55975637, rs1626340, rs2043085, rs67538026	4	ENSG00000101323	HAO1	20	-0.62	0.13	3.51e-06	1
rs11884770, rs62247658, rs55975637, rs2740488, rs3750846, rs429358, rs73036519	7	ENSG00000100558	PLEK2	14	-0.73	0.15	3.52e-06	1
rs11884770, rs62247658, rs55975637, rs1626340, rs2043085, rs2070895, rs73036519	7	ENSG00000181690	PLAG1	8	-0.49	0.1	3.53e-06	1
rs62247658, rs1626340, rs2740488, rs3750846, rs3138141, rs2070895, rs17231506, rs72802342	8	ENSG00000182851	GPIHBP1	8	0.19	0.04	3.53e-06	1
rs11884770, rs2043085, rs67538026, rs73036519	4	ENSG00000119650	IFT43	14	0.71	0.15	3.54e-06	1
rs1626340, rs2740488, rs3138141, rs72802342, rs11080055, rs67538026	6	ENSG00000187720	THSD4	15	-0.48	0.1	3.54e-06	1
rs62247658, rs2740488, rs3138141, rs2043085, rs2070895, rs17231506, rs72802342	7	ENSG00000101017	CD40	20	0.41	0.09	3.54e-06	1
rs11884770, rs62247658, rs55975637, rs1626340, rs3138141, rs2043085, rs72802342, rs11080055, rs429358	9	ENSG00000167100	SAMD14	17	0.55	0.12	3.54e-06	1
rs62247658, rs55975637, rs1626340, rs2740488, rs3750846, rs17231506, rs11080055, rs429358, rs73036519	9	ENSG00000100558	PLEK2	14	-0.73	0.16	3.54e-06	1
rs62247658, rs2070895, rs67538026, rs429358	4	ENSG00000110900	TSPAN11	12	0.5	0.11	3.54e-06	1
rs62247658, rs1626340, rs2740488, rs3750846, rs3138141, rs2070895, rs72802342, rs11080055, rs429358, rs73036519	10	ENSG00000182851	GPIHBP1	8	0.2	0.04	3.55e-06	1
rs1626340, rs3138141, rs17231506, rs72802342, rs429358	5	ENSG00000167670	CHAF1A	19	-0.51	0.11	3.55e-06	1
rs11884770, rs62247658, rs55975637, rs2740488, rs2070895, rs72802342, rs67538026, rs429358, rs73036519	9	ENSG00000110900	TSPAN11	12	0.49	0.1	3.55e-06	1
rs11884770, rs62247658, rs55975637, rs2043085, rs2070895, rs72802342, rs429358, rs73036519	8	ENSG00000104827	CGB	19	0.31	0.07	3.55e-06	1
rs11884770, rs2070895, rs17231506, rs72802342, rs11080055, rs67538026, rs73036519	7	ENSG00000107566	ERLIN1	10	0.61	0.13	3.55e-06	1
rs62247658, rs1626340, rs2043085, rs2070895, rs72802342, rs67538026, rs73036519	7	ENSG00000106538	RARRES2	7	0.67	0.14	3.55e-06	1
rs11884770, rs62247658, rs2740488, rs2043085, rs2070895, rs17231506, rs72802342, rs11080055	8	ENSG00000108344	PSMD3	17	0.51	0.11	3.56e-06	1
rs11884770, rs62247658, rs55975637, rs1626340, rs2740488, rs3750846, rs3138141, rs17231506, rs72802342, rs11080055, rs429358, rs73036519	12	ENSG00000182851	GPIHBP1	8	0.2	0.04	3.56e-06	1
rs11884770, rs62247658, rs1626340, rs2740488, rs3750846, rs3138141, rs2070895, rs17231506, rs72802342, rs11080055, rs429358	11	ENSG00000116752	BCAS2	1	-0.54	0.11	3.56e-06	1
rs55975637, rs2740488, rs3138141, rs2043085, rs2070895, rs17231506, rs72802342, rs67538026, rs429358, rs73036519	10	ENSG00000167670	CHAF1A	19	-0.49	0.1	3.56e-06	1
rs55975637, rs2740488, rs2043085, rs11080055, rs67538026, rs73036519	6	ENSG00000178425	NT5DC1	6	-0.57	0.12	3.56e-06	1
rs11884770, rs62247658, rs1626340, rs2740488, rs11080055, rs73036519	6	ENSG00000121634	GJA8	1	0.43	0.09	3.56e-06	1
rs11884770, rs55975637, rs2740488, rs2070895, rs17231506, rs11080055	6	ENSG00000115474	KCNJ13	2	0.47	0.1	3.57e-06	1
rs11884770, rs62247658, rs1626340, rs2740488, rs3750846, rs3138141, rs17231506, rs11080055, rs429358	9	ENSG00000182851	GPIHBP1	8	0.19	0.04	3.57e-06	1
rs62247658, rs55975637, rs2043085, rs429358, rs73036519	5	ENSG00000237310	-	7	-0.13	0.03	3.58e-06	1
rs55975637, rs1626340, rs2740488, rs17231506, rs11080055, rs73036519	6	ENSG00000143013	LMO4	1	-0.74	0.16	3.58e-06	1
rs62247658, rs3750846, rs3138141, rs2070895, rs72802342, rs429358	6	ENSG00000182851	GPIHBP1	8	0.2	0.04	3.58e-06	1
rs429358	1	ENSG00000135245	HILPDA	7	-0.89	0.19	3.58e-06	1
rs62247658, rs55975637, rs3750846, rs2070895, rs17231506, rs429358, rs73036519	7	ENSG00000175183	CSRP2	12	-0.74	0.16	3.59e-06	1
rs62247658, rs55975637, rs1626340, rs2740488, rs3750846, rs3138141, rs2070895, rs72802342, rs11080055, rs429358, rs73036519	11	ENSG00000182851	GPIHBP1	8	0.2	0.04	3.6e-06	1
rs62247658, rs1626340, rs3138141, rs2043085, rs17231506, rs72802342, rs11080055, rs67538026	8	ENSG00000122873	CISD1	10	-0.62	0.13	3.6e-06	1
rs1626340, rs2740488, rs2070895, rs11080055, rs67538026, rs429358, rs73036519	7	ENSG00000226900	-	10	-0.14	0.03	3.6e-06	1
rs11884770, rs55975637, rs1626340, rs3750846, rs3138141, rs72802342, rs67538026, rs429358	8	ENSG00000182022	CHST15	10	0.61	0.13	3.6e-06	1
rs62247658, rs2740488, rs3138141, rs2043085, rs2070895, rs17231506, rs72802342, rs11080055, rs429358, rs73036519	10	ENSG00000167670	CHAF1A	19	-0.48	0.1	3.61e-06	1
rs11884770, rs62247658, rs2070895, rs17231506	4	ENSG00000170509	HSD17B13	4	0.7	0.15	3.61e-06	1
rs11884770, rs62247658, rs55975637, rs1626340, rs2740488, rs3750846, rs3138141, rs2043085, rs2070895, rs72802342, rs11080055, rs67538026	12	ENSG00000116752	BCAS2	1	-0.52	0.11	3.61e-06	1
rs62247658, rs55975637, rs1626340, rs72802342, rs73036519	5	ENSG00000090581	GNPTG	16	0.5	0.11	3.61e-06	1
rs55975637, rs1626340, rs2043085, rs11080055, rs67538026	5	ENSG00000178425	NT5DC1	6	-0.59	0.13	3.61e-06	1
rs11884770, rs55975637, rs1626340, rs3138141, rs2070895, rs17231506	6	ENSG00000112053	SLC26A8	6	0.38	0.08	3.62e-06	1
rs11884770, rs62247658, rs55975637, rs2070895, rs17231506, rs72802342	6	ENSG00000227558	PGM5P2	9	-0.08	0.02	3.62e-06	1
rs62247658, rs55975637, rs2740488, rs3138141, rs2043085, rs72802342, rs429358	7	ENSG00000157119	KLHL40	3	0.53	0.11	3.62e-06	1
rs55975637, rs1626340, rs3750846, rs2043085, rs2070895, rs72802342, rs11080055	7	ENSG00000176105	YES1	18	-0.55	0.12	3.62e-06	1
rs11884770, rs62247658, rs3138141, rs2043085, rs2070895, rs17231506, rs72802342, rs11080055, rs429358	9	ENSG00000167670	CHAF1A	19	-0.49	0.1	3.63e-06	1
rs11884770, rs1626340, rs2043085, rs2070895, rs67538026, rs73036519	6	ENSG00000134909	ARHGAP32	11	-0.54	0.11	3.63e-06	1
rs11884770, rs62247658, rs2740488, rs3750846, rs3138141, rs11080055	6	ENSG00000182851	GPIHBP1	8	0.18	0.04	3.63e-06	1
rs11884770, rs2740488, rs17231506, rs67538026, rs73036519	5	ENSG00000107566	ERLIN1	10	0.6	0.13	3.63e-06	1
rs1626340, rs2043085, rs2070895, rs11080055, rs67538026, rs73036519	6	ENSG00000149541	B3GAT3	11	0.46	0.1	3.63e-06	1
rs1626340, rs2043085, rs17231506, rs72802342, rs11080055, rs67538026	6	ENSG00000079263	SP140	2	0.42	0.09	3.64e-06	1
rs62247658, rs2740488, rs2043085, rs2070895, rs17231506	5	ENSG00000101017	CD40	20	0.43	0.09	3.64e-06	1
rs62247658, rs55975637, rs1626340, rs2740488, rs2043085, rs2070895, rs72802342, rs73036519	8	ENSG00000173599	PC	11	0.65	0.14	3.64e-06	1
rs62247658, rs55975637, rs1626340, rs3138141, rs17231506, rs72802342, rs67538026, rs73036519	8	ENSG00000204104	TRAF3IP1	2	-0.53	0.11	3.64e-06	1
rs62247658, rs55975637, rs2740488, rs72802342, rs73036519	5	ENSG00000090581	GNPTG	16	0.5	0.11	3.64e-06	1
rs11884770, rs55975637, rs1626340, rs3750846, rs3138141, rs2043085, rs2070895, rs72802342, rs11080055, rs67538026	10	ENSG00000116752	BCAS2	1	-0.53	0.11	3.65e-06	1
rs11884770, rs62247658, rs2740488, rs3750846, rs3138141, rs2070895, rs17231506, rs72802342, rs429358, rs73036519	10	ENSG00000182851	GPIHBP1	8	0.19	0.04	3.65e-06	1
rs55975637, rs1626340, rs2740488, rs3138141, rs2070895, rs67538026	6	ENSG00000237773	-	7	-0.05	0.01	3.65e-06	1
rs1626340, rs2043085, rs17231506, rs11080055, rs67538026	5	ENSG00000101323	HAO1	20	-0.65	0.14	3.66e-06	1
rs55975637, rs1626340, rs3138141, rs2070895, rs17231506, rs72802342, rs67538026, rs73036519	8	ENSG00000237773	-	7	-0.05	0.01	3.66e-06	1
rs11884770, rs62247658, rs55975637, rs1626340, rs2740488, rs3750846, rs3138141, rs2070895, rs17231506, rs72802342, rs429358, rs73036519	12	ENSG00000182851	GPIHBP1	8	0.2	0.04	3.66e-06	1
rs62247658, rs1626340, rs2740488, rs3750846, rs3138141, rs429358	6	ENSG00000182851	GPIHBP1	8	0.19	0.04	3.66e-06	1
rs62247658, rs55975637, rs1626340, rs3138141, rs2043085, rs2070895, rs67538026	7	ENSG00000163515	RETNLB	3	0.37	0.08	3.67e-06	1
rs55975637, rs1626340, rs2740488, rs2043085, rs11080055, rs67538026, rs73036519	7	ENSG00000012048	BRCA1	17	-1	0.21	3.67e-06	1
rs1626340, rs2740488, rs2043085, rs17231506, rs72802342, rs11080055, rs67538026, rs73036519	8	ENSG00000008517	IL32	16	0.83	0.18	3.68e-06	1
rs11884770, rs55975637, rs3750846, rs3138141, rs2043085, rs2070895, rs429358	7	ENSG00000108961	RANGRF	17	0.07	0.02	3.69e-06	1
rs1626340, rs2043085, rs72802342, rs67538026, rs73036519	5	ENSG00000214274	ANG	14	-0.77	0.16	3.69e-06	1
rs62247658, rs1626340, rs2740488, rs3750846, rs3138141, rs2070895, rs73036519	7	ENSG00000182851	GPIHBP1	8	0.18	0.04	3.69e-06	1
rs55975637, rs1626340, rs2740488, rs2043085, rs2070895, rs11080055	6	ENSG00000109501	WFS1	4	0.53	0.11	3.69e-06	1
rs55975637, rs2740488, rs2043085, rs67538026	4	ENSG00000139117	CPNE8	12	0.59	0.13	3.69e-06	1
rs55975637, rs2740488, rs3138141, rs2043085, rs2070895, rs17231506, rs72802342, rs73036519	8	ENSG00000242247	ARFGAP3	22	0.71	0.15	3.69e-06	1
rs62247658, rs2740488, rs3750846, rs3138141, rs2070895, rs429358, rs73036519	7	ENSG00000182851	GPIHBP1	8	0.19	0.04	3.69e-06	1
rs11884770, rs62247658, rs55975637, rs1626340, rs2740488, rs3750846, rs2070895, rs17231506, rs11080055, rs429358, rs73036519	11	ENSG00000182851	GPIHBP1	8	0.2	0.04	3.69e-06	1
rs62247658, rs55975637, rs1626340, rs2043085, rs11080055, rs73036519	6	ENSG00000012048	BRCA1	17	-1.06	0.23	3.7e-06	1
rs11884770, rs2043085, rs2070895, rs17231506, rs11080055, rs73036519	6	ENSG00000166035	LIPC	15	0.67	0.14	3.7e-06	1
rs11884770, rs55975637, rs2740488, rs3750846, rs17231506, rs11080055, rs429358	7	ENSG00000179869	ABCA13	7	0.77	0.16	3.71e-06	1
rs11884770, rs55975637, rs2740488, rs2043085, rs17231506, rs67538026, rs429358	7	ENSG00000123965	PMS2P5	7	-0.04	0.01	3.71e-06	1
rs1626340, rs2043085, rs2070895, rs17231506, rs11080055, rs67538026	6	ENSG00000003393	ALS2	2	-0.59	0.13	3.72e-06	1
rs2740488, rs2043085, rs429358	3	ENSG00000149380	P4HA3	11	0.42	0.09	3.72e-06	1
rs11884770, rs55975637, rs1626340, rs2740488, rs3750846, rs17231506, rs67538026	7	ENSG00000164845	FAM86FP	12	0.1	0.02	3.72e-06	1
rs11884770, rs1626340, rs3750846, rs67538026	4	ENSG00000164845	FAM86FP	12	0.09	0.02	3.72e-06	1
rs62247658, rs3750846, rs3138141, rs2043085, rs2070895, rs17231506, rs72802342, rs11080055, rs67538026, rs429358, rs73036519	11	ENSG00000135241	PNPLA8	7	-0.08	0.02	3.72e-06	1
rs62247658, rs2740488, rs3138141, rs2043085, rs2070895, rs72802342, rs429358, rs73036519	8	ENSG00000167670	CHAF1A	19	-0.49	0.1	3.73e-06	1
rs11884770, rs62247658, rs2740488, rs3750846, rs3138141, rs17231506, rs72802342, rs429358, rs73036519	9	ENSG00000182851	GPIHBP1	8	0.19	0.04	3.73e-06	1
rs11884770, rs2740488, rs3138141, rs72802342, rs67538026, rs73036519	6	ENSG00000237773	-	7	-0.05	0.01	3.73e-06	1
rs1626340, rs2070895, rs72802342, rs67538026, rs429358	5	ENSG00000142748	FCN3	1	0.67	0.14	3.73e-06	1
rs55975637, rs3750846, rs3138141, rs2070895, rs72802342, rs67538026, rs73036519	7	ENSG00000180347	CCDC129	7	0.05	0.01	3.73e-06	1
rs11884770, rs1626340, rs3750846, rs3138141, rs2070895, rs72802342, rs11080055	7	ENSG00000182851	GPIHBP1	8	0.19	0.04	3.74e-06	1
rs11884770, rs62247658, rs1626340, rs2740488, rs3750846, rs3138141, rs2070895, rs72802342, rs67538026, rs429358, rs73036519	11	ENSG00000182851	GPIHBP1	8	0.2	0.04	3.74e-06	1
rs1626340, rs2740488, rs2070895, rs11080055, rs67538026, rs429358	6	ENSG00000175745	NR2F1	5	0.73	0.15	3.74e-06	1
rs1626340, rs72802342, rs11080055, rs67538026	4	ENSG00000099958	DERL3	22	0.15	0.03	3.74e-06	1
rs11884770, rs62247658, rs1626340, rs3750846, rs3138141, rs2070895, rs17231506, rs72802342, rs11080055, rs429358, rs73036519	11	ENSG00000182851	GPIHBP1	8	0.2	0.04	3.75e-06	1
rs11884770, rs62247658, rs3138141, rs2043085, rs2070895, rs72802342, rs11080055	7	ENSG00000101017	CD40	20	0.42	0.09	3.75e-06	1
rs1626340, rs3138141, rs2043085, rs72802342, rs11080055, rs67538026, rs429358, rs73036519	8	ENSG00000130669	PAK4	19	0.45	0.1	3.75e-06	1
rs11884770, rs3138141, rs2043085, rs2070895, rs17231506, rs72802342, rs11080055, rs429358, rs73036519	9	ENSG00000167670	CHAF1A	19	-0.49	0.1	3.78e-06	1
rs62247658, rs3750846, rs3138141, rs2070895, rs17231506, rs72802342, rs429358, rs73036519	8	ENSG00000182851	GPIHBP1	8	0.2	0.04	3.78e-06	1
rs2043085, rs2070895, rs72802342, rs67538026	4	ENSG00000127337	YEATS4	12	-0.56	0.12	3.78e-06	1
rs11884770, rs62247658, rs55975637, rs1626340, rs2740488, rs3750846, rs3138141, rs2070895, rs11080055, rs429358	10	ENSG00000182851	GPIHBP1	8	0.19	0.04	3.78e-06	1
rs62247658, rs2043085, rs2070895, rs72802342, rs67538026	5	ENSG00000101017	CD40	20	0.42	0.09	3.78e-06	1
rs11884770, rs1626340, rs2043085, rs2070895, rs11080055	5	ENSG00000261757	-	5	0.08	0.02	3.78e-06	1
rs62247658, rs55975637, rs3138141, rs2043085, rs2070895, rs67538026	6	ENSG00000163515	RETNLB	3	0.37	0.08	3.78e-06	1
rs55975637, rs1626340, rs3138141, rs2043085, rs72802342, rs11080055, rs73036519	7	ENSG00000161265	U2AF1L4	19	0.48	0.1	3.8e-06	1
rs11884770, rs55975637, rs2740488, rs2043085, rs2070895, rs72802342, rs11080055	7	ENSG00000173599	PC	11	0.65	0.14	3.8e-06	1
rs62247658, rs2740488, rs3138141, rs2070895, rs67538026	5	ENSG00000185101	ANO9	11	0.11	0.02	3.8e-06	1
rs2740488, rs3138141, rs2070895, rs73036519	4	ENSG00000237773	-	7	-0.04	0.01	3.8e-06	1
rs62247658, rs55975637, rs1626340, rs3138141, rs2043085, rs17231506, rs11080055, rs429358, rs73036519	9	ENSG00000228083	IFNA14	9	-0.48	0.1	3.8e-06	1
rs62247658, rs55975637, rs1626340, rs2043085, rs72802342, rs11080055, rs73036519	7	ENSG00000144227	NXPH2	2	0.11	0.02	3.8e-06	1
rs11884770, rs62247658, rs55975637, rs3750846, rs2070895, rs72802342, rs67538026, rs429358	8	ENSG00000124006	OBSL1	2	0.09	0.02	3.81e-06	1
rs11884770, rs1626340, rs2740488, rs2043085, rs2070895, rs17231506, rs72802342, rs11080055, rs73036519	9	ENSG00000138073	PREB	2	0.74	0.16	3.81e-06	1
rs2070895, rs429358	2	ENSG00000142748	FCN3	1	0.69	0.15	3.81e-06	1
rs55975637, rs1626340, rs2043085, rs2070895, rs11080055, rs67538026	6	ENSG00000143164	DCAF6	1	-0.56	0.12	3.81e-06	1
rs11884770, rs1626340, rs2043085, rs17231506, rs72802342, rs11080055, rs429358, rs73036519	8	ENSG00000167670	CHAF1A	19	-0.48	0.1	3.81e-06	1
rs11884770, rs62247658, rs55975637, rs2740488, rs2043085, rs2070895, rs429358, rs73036519	8	ENSG00000149380	P4HA3	11	0.43	0.09	3.82e-06	1
rs11884770, rs2740488, rs2070895, rs11080055, rs429358	5	ENSG00000198612	COPS8	2	-0.44	0.09	3.82e-06	1
rs1626340, rs3138141, rs2043085, rs2070895, rs17231506, rs11080055, rs429358	7	ENSG00000167670	CHAF1A	19	-0.51	0.11	3.82e-06	1
rs62247658, rs1626340, rs3138141, rs2043085, rs2070895, rs72802342, rs11080055, rs67538026	8	ENSG00000106538	RARRES2	7	0.68	0.14	3.82e-06	1
rs62247658, rs55975637, rs1626340, rs2070895, rs11080055, rs67538026, rs73036519	7	ENSG00000163793	DNAJC5G	2	0.36	0.08	3.83e-06	1
rs11884770, rs55975637, rs2740488, rs2043085, rs429358	5	ENSG00000149380	P4HA3	11	0.42	0.09	3.83e-06	1
rs62247658, rs3138141, rs2043085, rs67538026, rs73036519	5	ENSG00000154814	OXNAD1	3	-0.48	0.1	3.83e-06	1
rs11884770, rs55975637, rs2740488, rs3138141, rs2043085, rs17231506, rs72802342, rs429358	8	ENSG00000167100	SAMD14	17	0.54	0.11	3.83e-06	1
rs2043085, rs72802342, rs67538026, rs73036519	4	ENSG00000126953	TIMM8A	X	-0.65	0.14	3.84e-06	1
rs1626340, rs2070895, rs17231506, rs72802342, rs429358, rs73036519	6	ENSG00000167670	CHAF1A	19	-0.49	0.1	3.84e-06	1
rs11884770, rs62247658, rs2043085, rs67538026, rs73036519	5	ENSG00000166292	TMEM100	17	-0.85	0.18	3.85e-06	1
rs2740488, rs2043085, rs2070895, rs72802342, rs67538026, rs73036519	6	ENSG00000171103	TRMT61B	2	-0.55	0.12	3.85e-06	1
rs2740488, rs3750846, rs3138141, rs2070895, rs17231506, rs67538026, rs73036519	7	ENSG00000180347	CCDC129	7	0.05	0.01	3.85e-06	1
rs11884770, rs62247658, rs55975637, rs1626340, rs2740488, rs3750846, rs3138141, rs17231506, rs72802342, rs429358, rs73036519	11	ENSG00000182851	GPIHBP1	8	0.2	0.04	3.85e-06	1
rs55975637, rs2740488, rs2043085, rs2070895, rs72802342	5	ENSG00000144407	PTH2R	2	-0.59	0.13	3.85e-06	1
rs11884770, rs62247658, rs55975637, rs1626340, rs3750846, rs3138141, rs73036519	7	ENSG00000182851	GPIHBP1	8	0.18	0.04	3.86e-06	1
rs2740488, rs3750846, rs2043085, rs2070895, rs17231506, rs67538026, rs73036519	7	ENSG00000180347	CCDC129	7	0.05	0.01	3.86e-06	1
rs11884770, rs62247658, rs1626340, rs3138141, rs2070895, rs17231506, rs11080055	7	ENSG00000229547	UBE2DNL	X	0.21	0.04	3.86e-06	1
rs62247658, rs55975637, rs2740488, rs3138141, rs2043085, rs2070895, rs17231506, rs72802342, rs429358	9	ENSG00000135097	MSI1	12	0.42	0.09	3.86e-06	1
rs1626340, rs2740488, rs2043085, rs2070895, rs72802342, rs67538026	6	ENSG00000122873	CISD1	10	-0.6	0.13	3.86e-06	1
rs62247658, rs3138141, rs2043085, rs67538026, rs73036519	5	ENSG00000124120	TTPAL	20	-0.57	0.12	3.86e-06	1
rs1626340, rs2043085, rs2070895, rs72802342, rs67538026	5	ENSG00000127337	YEATS4	12	-0.57	0.12	3.86e-06	1
rs11884770, rs62247658, rs1626340, rs3138141, rs2043085, rs11080055, rs429358	7	ENSG00000064995	TAF11	6	-0.4	0.09	3.86e-06	1
rs11884770, rs1626340, rs2740488, rs3750846, rs3138141, rs67538026	6	ENSG00000164845	FAM86FP	12	0.1	0.02	3.87e-06	1
rs62247658, rs1626340, rs2740488, rs3750846, rs3138141, rs2070895, rs17231506, rs72802342, rs429358	9	ENSG00000182851	GPIHBP1	8	0.19	0.04	3.87e-06	1
rs55975637, rs1626340, rs2740488, rs3750846, rs17231506, rs72802342, rs429358	7	ENSG00000100558	PLEK2	14	-0.73	0.16	3.87e-06	1
rs62247658, rs2740488, rs17231506, rs72802342, rs11080055	5	ENSG00000244752	CRYBB2	22	-0.49	0.1	3.87e-06	1
rs62247658, rs55975637, rs1626340, rs72802342	4	ENSG00000005102	MEOX1	17	0.73	0.16	3.88e-06	1
rs62247658, rs1626340, rs2740488, rs2043085, rs17231506, rs72802342, rs67538026, rs73036519	8	ENSG00000012048	BRCA1	17	-1	0.21	3.89e-06	1
rs2740488, rs2070895, rs17231506, rs73036519	4	ENSG00000260273	-	6	0.07	0.02	3.89e-06	1
rs55975637, rs1626340, rs2043085, rs73036519	4	ENSG00000044574	HSPA5	9	0.69	0.15	3.9e-06	1
rs11884770, rs1626340, rs2740488, rs3138141, rs2070895, rs17231506, rs72802342, rs73036519	8	ENSG00000237773	-	7	-0.04	0.01	3.91e-06	1
rs55975637, rs1626340, rs2043085, rs2070895, rs17231506, rs73036519	6	ENSG00000242247	ARFGAP3	22	0.73	0.16	3.91e-06	1
rs11884770, rs62247658, rs2740488, rs3750846, rs3138141, rs72802342, rs429358	7	ENSG00000182851	GPIHBP1	8	0.19	0.04	3.91e-06	1
rs62247658, rs1626340, rs72802342, rs11080055, rs67538026, rs73036519	6	ENSG00000186635	ARAP1	11	0.53	0.11	3.91e-06	1
rs1626340, rs2740488, rs2043085, rs2070895, rs17231506, rs72802342	6	ENSG00000173599	PC	11	0.66	0.14	3.91e-06	1
rs55975637, rs2740488, rs2043085, rs11080055, rs429358, rs73036519	6	ENSG00000149380	P4HA3	11	0.43	0.09	3.91e-06	1
rs11884770, rs55975637, rs2043085, rs2070895, rs17231506, rs11080055, rs67538026, rs73036519	8	ENSG00000171824	EXOSC10	1	-0.42	0.09	3.91e-06	1
rs11884770, rs62247658, rs2740488, rs3138141, rs2043085, rs11080055, rs67538026	7	ENSG00000105983	LMBR1	7	-0.54	0.12	3.92e-06	1
rs1626340, rs3138141, rs2043085, rs2070895, rs17231506, rs72802342, rs11080055, rs67538026	8	ENSG00000088386	SLC15A1	13	-0.7	0.15	3.92e-06	1
rs3138141, rs2043085, rs72802342, rs11080055	4	ENSG00000105983	LMBR1	7	-0.53	0.11	3.92e-06	1
rs62247658, rs2740488, rs3750846, rs3138141, rs2070895, rs67538026	6	ENSG00000124006	OBSL1	2	0.09	0.02	3.92e-06	1
rs62247658, rs55975637, rs1626340, rs2043085, rs2070895, rs72802342	6	ENSG00000090581	GNPTG	16	0.5	0.11	3.93e-06	1
rs1626340, rs2043085, rs2070895, rs17231506, rs72802342, rs11080055, rs67538026, rs73036519	8	ENSG00000012048	BRCA1	17	-1.05	0.22	3.93e-06	1
rs1626340, rs2043085, rs67538026	3	ENSG00000127955	GNAI1	7	-0.62	0.13	3.93e-06	1
rs11884770, rs2740488, rs3750846, rs3138141, rs72802342, rs11080055, rs67538026, rs429358	8	ENSG00000116752	BCAS2	1	-0.54	0.12	3.93e-06	1
rs11884770, rs62247658, rs2043085, rs2070895, rs17231506, rs67538026, rs73036519	7	ENSG00000236166	-	6	0.08	0.02	3.93e-06	1
rs62247658, rs2740488, rs3750846, rs2070895, rs72802342, rs11080055, rs429358	7	ENSG00000175183	CSRP2	12	-0.76	0.16	3.94e-06	1
rs55975637, rs1626340, rs2740488, rs2070895, rs17231506	5	ENSG00000175097	RAG2	11	0.42	0.09	3.94e-06	1
rs2740488, rs2070895, rs11080055, rs67538026, rs429358, rs73036519	6	ENSG00000189043	NDUFA4	7	-0.5	0.11	3.94e-06	1
rs62247658, rs2740488, rs2070895, rs17231506, rs67538026, rs73036519	6	ENSG00000170509	HSD17B13	4	0.67	0.14	3.95e-06	1
rs62247658, rs55975637, rs1626340, rs2043085, rs2070895, rs72802342, rs73036519	7	ENSG00000106538	RARRES2	7	0.66	0.14	3.95e-06	1
rs11884770, rs62247658, rs2740488, rs3750846, rs3138141, rs2043085, rs17231506, rs11080055, rs67538026, rs429358, rs73036519	11	ENSG00000182851	GPIHBP1	8	0.18	0.04	3.95e-06	1
rs62247658, rs55975637, rs2043085, rs11080055, rs429358	5	ENSG00000229980	TOB1-AS1	17	-0.17	0.04	3.96e-06	1
rs62247658, rs2043085, rs2070895	3	ENSG00000128714	HOXD13	2	-0.45	0.1	3.96e-06	1
rs11884770, rs55975637, rs1626340, rs2070895, rs17231506, rs72802342, rs67538026, rs73036519	8	ENSG00000087253	LPCAT2	16	0.71	0.15	3.96e-06	1
rs55975637, rs1626340, rs2740488, rs3138141, rs72802342, rs73036519	6	ENSG00000169967	MAP3K2	2	-0.51	0.11	3.96e-06	1
rs11884770, rs62247658, rs1626340, rs3138141, rs11080055, rs67538026	6	ENSG00000121634	GJA8	1	0.42	0.09	3.96e-06	1
rs1626340, rs2740488, rs3138141, rs2070895, rs72802342, rs67538026, rs429358	7	ENSG00000226900	-	10	-0.14	0.03	3.96e-06	1
rs1626340, rs3138141, rs2043085, rs11080055, rs67538026	5	ENSG00000053254	FOXN3	14	-0.68	0.15	3.97e-06	1
rs62247658, rs55975637, rs1626340, rs2740488, rs2070895, rs17231506, rs72802342, rs67538026, rs73036519	9	ENSG00000125788	DEFB126	20	-0.69	0.15	3.97e-06	1
rs11884770, rs62247658, rs3138141, rs2043085, rs2070895, rs17231506, rs72802342, rs11080055, rs429358, rs73036519	10	ENSG00000167670	CHAF1A	19	-0.48	0.1	3.97e-06	1
rs11884770, rs62247658, rs2740488, rs3138141, rs2043085, rs2070895, rs11080055, rs429358, rs73036519	9	ENSG00000167670	CHAF1A	19	-0.48	0.1	3.97e-06	1
rs11884770, rs62247658, rs2043085, rs11080055, rs67538026	5	ENSG00000166292	TMEM100	17	-0.82	0.18	3.98e-06	1
rs62247658, rs1626340, rs3138141, rs2043085, rs72802342, rs11080055, rs67538026, rs73036519	8	ENSG00000170458	CD14	5	0.6	0.13	3.98e-06	1
rs55975637, rs1626340, rs2043085, rs11080055, rs73036519	5	ENSG00000010219	DYRK4	12	0.54	0.12	3.98e-06	1
rs55975637, rs2070895, rs17231506, rs11080055, rs67538026	5	ENSG00000204897	KRT25	17	0.5	0.11	3.99e-06	1
rs1626340, rs2740488, rs3138141, rs2070895, rs17231506, rs72802342	6	ENSG00000237773	-	7	-0.04	0.01	3.99e-06	1
rs11884770, rs62247658, rs55975637, rs1626340, rs2740488, rs3750846, rs3138141, rs2070895, rs17231506, rs72802342, rs11080055, rs429358, rs73036519	13	ENSG00000182851	GPIHBP1	8	0.2	0.04	4e-06	1
rs62247658, rs55975637, rs2740488, rs2070895, rs67538026, rs429358	6	ENSG00000110900	TSPAN11	12	0.5	0.11	4e-06	1
rs11884770, rs55975637, rs3138141, rs72802342, rs11080055, rs67538026	6	ENSG00000102891	MT4	16	-0.5	0.11	4e-06	1
rs11884770, rs55975637, rs2740488, rs3750846, rs2043085, rs2070895, rs72802342, rs11080055	8	ENSG00000176105	YES1	18	-0.56	0.12	4e-06	1
rs62247658, rs1626340, rs3750846, rs3138141, rs2070895, rs17231506, rs429358, rs73036519	8	ENSG00000182851	GPIHBP1	8	0.19	0.04	4.01e-06	1
rs11884770, rs1626340, rs2043085, rs2070895, rs17231506, rs11080055, rs429358, rs73036519	8	ENSG00000100350	FOXRED2	22	-0.43	0.09	4.01e-06	1
rs1626340, rs2740488, rs2043085, rs17231506, rs72802342, rs11080055, rs67538026, rs429358, rs73036519	9	ENSG00000121851	POLR3GL	1	-0.46	0.1	4.01e-06	1
rs11884770, rs2740488, rs3138141, rs2043085, rs17231506, rs72802342, rs11080055, rs67538026, rs429358, rs73036519	10	ENSG00000167670	CHAF1A	19	-0.49	0.1	4.01e-06	1
rs11884770, rs62247658, rs55975637, rs2740488, rs2070895, rs72802342, rs67538026	7	ENSG00000188888	GPR179	17	0.08	0.02	4.02e-06	1
rs55975637, rs1626340, rs3138141, rs2043085, rs72802342, rs11080055	6	ENSG00000055955	ITIH4	3	0.32	0.07	4.02e-06	1
rs62247658, rs55975637, rs1626340, rs2740488, rs3750846, rs3138141, rs17231506, rs72802342, rs11080055, rs429358	10	ENSG00000182851	GPIHBP1	8	0.19	0.04	4.02e-06	1
rs11884770, rs62247658, rs55975637, rs1626340, rs3138141, rs2043085, rs17231506	7	ENSG00000182256	GABRG3	15	0.32	0.07	4.02e-06	1
rs62247658, rs55975637, rs1626340, rs3750846, rs67538026, rs429358, rs73036519	7	ENSG00000230257	NFE4	7	0.13	0.03	4.03e-06	1
rs1626340, rs2070895, rs67538026, rs429358, rs73036519	5	ENSG00000189043	NDUFA4	7	-0.51	0.11	4.03e-06	1
rs62247658, rs55975637, rs1626340, rs2740488, rs2043085, rs67538026, rs429358, rs73036519	8	ENSG00000237310	-	7	-0.13	0.03	4.03e-06	1
rs11884770, rs2740488, rs3138141, rs2043085, rs11080055, rs67538026, rs73036519	7	ENSG00000105983	LMBR1	7	-0.54	0.11	4.03e-06	1
rs11884770, rs62247658, rs55975637, rs1626340, rs2740488, rs3750846, rs3138141, rs2043085, rs17231506, rs72802342, rs11080055, rs67538026, rs429358, rs73036519	14	ENSG00000182851	GPIHBP1	8	0.19	0.04	4.03e-06	1
rs55975637, rs2740488, rs2043085, rs2070895, rs17231506, rs11080055, rs67538026, rs73036519	8	ENSG00000129691	ASH2L	8	-0.39	0.08	4.03e-06	1
rs11884770, rs2740488, rs3138141, rs2043085, rs17231506, rs72802342, rs11080055, rs429358, rs73036519	9	ENSG00000167670	CHAF1A	19	-0.48	0.1	4.03e-06	1
rs1626340, rs2740488, rs2043085, rs2070895, rs73036519	5	ENSG00000120802	TMPO	12	-0.64	0.14	4.03e-06	1
rs62247658, rs55975637, rs2043085, rs2070895, rs17231506, rs72802342, rs11080055, rs67538026, rs73036519	9	ENSG00000229415	SFTA3	14	-0.06	0.01	4.04e-06	1
rs55975637, rs1626340, rs2043085, rs11080055, rs73036519	5	ENSG00000248144	ADH1C	4	-0.7	0.15	4.05e-06	1
rs11884770, rs62247658, rs55975637, rs2740488, rs3750846, rs3138141, rs2070895, rs17231506, rs429358, rs73036519	10	ENSG00000182851	GPIHBP1	8	0.2	0.04	4.05e-06	1
rs11884770, rs2740488, rs3138141, rs2043085, rs2070895, rs11080055, rs67538026, rs73036519	8	ENSG00000105983	LMBR1	7	-0.53	0.11	4.06e-06	1
rs11884770, rs62247658, rs2740488, rs3750846, rs3138141, rs2070895, rs17231506, rs72802342, rs11080055, rs429358, rs73036519	11	ENSG00000182851	GPIHBP1	8	0.2	0.04	4.07e-06	1
rs2043085, rs2070895, rs17231506, rs11080055, rs429358	5	ENSG00000166035	LIPC	15	0.72	0.15	4.07e-06	1
rs11884770, rs55975637, rs1626340, rs2043085, rs67538026, rs73036519	6	ENSG00000090615	GOLGA3	12	0.58	0.12	4.07e-06	1
rs55975637, rs1626340, rs2043085, rs2070895, rs17231506, rs72802342, rs73036519	7	ENSG00000137776	SLTM	15	-0.47	0.1	4.07e-06	1
rs11884770, rs1626340, rs3138141, rs2043085, rs2070895, rs17231506, rs72802342, rs67538026, rs429358	9	ENSG00000167670	CHAF1A	19	-0.48	0.1	4.07e-06	1
rs1626340, rs2043085, rs2070895, rs17231506, rs72802342, rs67538026, rs73036519	7	ENSG00000012048	BRCA1	17	-1.02	0.22	4.07e-06	1
rs11884770, rs1626340, rs3138141, rs2043085, rs2070895, rs11080055, rs73036519	7	ENSG00000124098	FAM210B	20	-0.63	0.13	4.07e-06	1
rs62247658, rs1626340, rs2740488, rs2043085, rs2070895, rs72802342	6	ENSG00000123297	TSFM	12	0.5	0.11	4.07e-06	1
rs2740488, rs3138141, rs2070895, rs72802342, rs73036519	5	ENSG00000237773	-	7	-0.04	0.01	4.08e-06	1
rs55975637, rs1626340, rs2043085, rs11080055, rs73036519	5	ENSG00000111863	ADTRP	6	0.89	0.19	4.08e-06	1
rs11884770, rs62247658, rs55975637, rs3750846, rs3138141, rs72802342, rs11080055, rs429358	8	ENSG00000182851	GPIHBP1	8	0.19	0.04	4.08e-06	1
rs11884770, rs1626340, rs2740488, rs2043085, rs17231506, rs11080055	6	ENSG00000177272	KCNA3	1	0.49	0.1	4.09e-06	1
rs11884770, rs62247658, rs55975637, rs2740488, rs11080055, rs67538026, rs73036519	7	ENSG00000214711	CAPN14	2	-0.09	0.02	4.09e-06	1
rs11884770, rs62247658, rs55975637, rs2740488, rs3750846, rs3138141, rs2070895, rs17231506, rs11080055, rs429358	10	ENSG00000182851	GPIHBP1	8	0.19	0.04	4.09e-06	1
rs11884770, rs1626340, rs2043085, rs2070895, rs17231506, rs11080055, rs67538026, rs73036519	8	ENSG00000109065	NAT9	17	0.65	0.14	4.09e-06	1
rs11884770, rs55975637, rs1626340, rs2740488, rs3138141, rs2070895, rs72802342, rs67538026, rs73036519	9	ENSG00000237773	-	7	-0.05	0.01	4.1e-06	1
rs11884770, rs55975637, rs2740488, rs3138141, rs2043085, rs2070895, rs72802342, rs67538026, rs73036519	9	ENSG00000237773	-	7	-0.05	0.01	4.1e-06	1
rs55975637, rs1626340, rs2070895, rs73036519	4	ENSG00000128590	DNAJB9	7	0.69	0.15	4.1e-06	1
rs11884770, rs62247658, rs1626340, rs2740488, rs3138141, rs67538026, rs73036519	7	ENSG00000121634	GJA8	1	0.41	0.09	4.11e-06	1
rs55975637, rs2070895, rs17231506, rs72802342	4	ENSG00000125788	DEFB126	20	-0.73	0.16	4.11e-06	1
rs1626340, rs3138141, rs2070895, rs72802342, rs11080055, rs429358	6	ENSG00000226900	-	10	-0.14	0.03	4.11e-06	1
rs11884770, rs55975637, rs1626340, rs2740488, rs3138141, rs2043085, rs72802342, rs429358	8	ENSG00000152034	MCHR2	6	0.7	0.15	4.11e-06	1
rs62247658, rs2740488, rs3750846, rs3138141, rs2043085, rs2070895, rs17231506, rs11080055, rs67538026, rs73036519	10	ENSG00000266714	MYO15B	17	0.12	0.03	4.11e-06	1
rs62247658, rs2043085, rs2070895, rs72802342, rs11080055, rs67538026	6	ENSG00000101017	CD40	20	0.43	0.09	4.11e-06	1
rs62247658, rs1626340, rs2043085, rs17231506, rs73036519	5	ENSG00000012048	BRCA1	17	-1.02	0.22	4.11e-06	1
rs11884770, rs62247658, rs55975637, rs2740488, rs3138141, rs2043085, rs2070895, rs72802342, rs429358, rs73036519	10	ENSG00000149380	P4HA3	11	0.42	0.09	4.12e-06	1
rs55975637, rs1626340, rs2740488, rs3750846, rs3138141, rs72802342, rs11080055, rs67538026	8	ENSG00000167302	ENTHD2	17	0.63	0.14	4.12e-06	1
rs62247658, rs3750846, rs2070895, rs72802342, rs11080055, rs429358, rs73036519	7	ENSG00000120438	TCP1	6	-0.6	0.13	4.13e-06	1
rs11884770, rs62247658, rs2043085, rs2070895, rs17231506, rs72802342, rs73036519	7	ENSG00000177807	KCNJ10	1	0.64	0.14	4.13e-06	1
rs55975637, rs1626340, rs2043085, rs2070895, rs17231506, rs72802342, rs11080055, rs67538026, rs429358, rs73036519	10	ENSG00000167670	CHAF1A	19	-0.49	0.1	4.13e-06	1
rs11884770, rs1626340, rs72802342, rs73036519	4	ENSG00000132465	IGJ	4	0.89	0.19	4.14e-06	1
rs11884770, rs55975637, rs1626340, rs3138141, rs2043085, rs17231506, rs72802342, rs11080055, rs67538026	9	ENSG00000167100	SAMD14	17	0.52	0.11	4.14e-06	1
rs62247658, rs55975637, rs2740488, rs2043085, rs2070895, rs17231506, rs72802342, rs11080055, rs73036519	9	ENSG00000090581	GNPTG	16	0.52	0.11	4.14e-06	1
rs55975637, rs1626340, rs2740488, rs2043085, rs2070895, rs17231506, rs72802342, rs67538026, rs73036519	9	ENSG00000137776	SLTM	15	-0.45	0.1	4.15e-06	1
rs11884770, rs55975637, rs1626340, rs3138141, rs2043085, rs17231506, rs72802342, rs11080055	8	ENSG00000177272	KCNA3	1	0.49	0.11	4.15e-06	1
rs62247658, rs2070895, rs429358, rs73036519	4	ENSG00000137726	FXYD6	11	0.62	0.13	4.15e-06	1
rs11884770, rs2740488, rs3750846, rs3138141, rs2043085, rs2070895, rs72802342, rs11080055, rs67538026	9	ENSG00000176105	YES1	18	-0.55	0.12	4.16e-06	1
rs11884770, rs55975637, rs1626340, rs2740488, rs3750846, rs3138141, rs2043085, rs72802342, rs67538026	9	ENSG00000116752	BCAS2	1	-0.54	0.12	4.16e-06	1
rs11884770, rs1626340, rs3138141, rs2043085, rs2070895, rs17231506, rs72802342, rs11080055, rs67538026, rs73036519	10	ENSG00000164825	DEFB1	8	-0.84	0.18	4.16e-06	1
rs11884770, rs62247658, rs55975637, rs2740488, rs2070895	5	ENSG00000153132	CLGN	4	-0.97	0.21	4.16e-06	1
rs11884770, rs2740488, rs3750846, rs3138141, rs2070895	5	ENSG00000179869	ABCA13	7	0.74	0.16	4.17e-06	1
rs62247658, rs3750846, rs2070895, rs17231506, rs72802342, rs73036519	6	ENSG00000124006	OBSL1	2	0.09	0.02	4.17e-06	1
rs11884770, rs55975637, rs3750846, rs429358, rs73036519	5	ENSG00000230257	NFE4	7	0.14	0.03	4.18e-06	1
rs62247658, rs1626340, rs2043085, rs2070895, rs11080055, rs67538026	6	ENSG00000169249	ZRSR2	X	0.68	0.14	4.18e-06	1
rs11884770, rs62247658, rs55975637, rs2740488, rs3138141, rs2043085, rs67538026, rs429358, rs73036519	9	ENSG00000149380	P4HA3	11	0.41	0.09	4.18e-06	1
rs55975637, rs1626340, rs2740488, rs2070895, rs17231506, rs72802342, rs67538026, rs73036519	8	ENSG00000137776	SLTM	15	-0.46	0.1	4.18e-06	1
rs11884770, rs1626340, rs2740488, rs3138141, rs2070895, rs17231506, rs72802342, rs11080055, rs67538026, rs429358, rs73036519	11	ENSG00000107566	ERLIN1	10	0.62	0.13	4.19e-06	1
rs11884770, rs55975637, rs3750846, rs2043085, rs2070895, rs67538026, rs429358	7	ENSG00000108961	RANGRF	17	0.07	0.02	4.19e-06	1
rs1626340, rs3750846, rs11080055, rs67538026	4	ENSG00000164845	FAM86FP	12	0.09	0.02	4.19e-06	1
rs62247658, rs55975637, rs1626340, rs3750846, rs3138141, rs2070895, rs17231506, rs429358, rs73036519	9	ENSG00000182851	GPIHBP1	8	0.19	0.04	4.19e-06	1
rs11884770, rs55975637, rs1626340, rs2043085, rs2070895, rs17231506, rs72802342, rs11080055, rs67538026, rs73036519	10	ENSG00000138073	PREB	2	0.72	0.15	4.2e-06	1
rs62247658, rs3750846, rs3138141, rs17231506, rs72802342, rs11080055, rs67538026, rs73036519	8	ENSG00000140400	MAN2C1	15	0.61	0.13	4.2e-06	1
rs55975637, rs2070895, rs11080055, rs67538026, rs429358	5	ENSG00000226900	-	10	-0.13	0.03	4.2e-06	1
rs11884770, rs62247658, rs3750846, rs3138141, rs17231506, rs11080055	6	ENSG00000249242	TMEM150C	4	0.13	0.03	4.21e-06	1
rs55975637, rs1626340, rs2740488, rs2043085, rs72802342, rs11080055, rs67538026	7	ENSG00000099958	DERL3	22	0.15	0.03	4.21e-06	1
rs1626340, rs2740488, rs3750846, rs3138141, rs17231506, rs11080055, rs67538026	7	ENSG00000164845	FAM86FP	12	0.1	0.02	4.21e-06	1
rs62247658, rs55975637, rs1626340, rs3138141, rs2043085, rs2070895, rs72802342, rs73036519	8	ENSG00000090581	GNPTG	16	0.5	0.11	4.21e-06	1
rs62247658, rs55975637, rs2740488, rs2070895, rs17231506, rs72802342, rs73036519	7	ENSG00000090581	GNPTG	16	0.49	0.1	4.22e-06	1
rs2740488, rs3138141, rs72802342, rs67538026	4	ENSG00000155542	SETD9	5	-0.56	0.12	4.22e-06	1
rs11884770, rs55975637, rs2740488, rs2043085, rs73036519	5	ENSG00000149380	P4HA3	11	0.44	0.09	4.22e-06	1
rs11884770, rs1626340, rs2740488, rs3138141, rs2043085, rs2070895, rs17231506, rs429358, rs73036519	9	ENSG00000167670	CHAF1A	19	-0.5	0.11	4.23e-06	1
rs11884770, rs62247658, rs2740488, rs72802342, rs73036519	5	ENSG00000214711	CAPN14	2	-0.09	0.02	4.23e-06	1
rs2740488, rs3750846, rs11080055	3	ENSG00000179869	ABCA13	7	0.74	0.16	4.23e-06	1
rs11884770, rs62247658, rs55975637, rs2740488, rs3750846, rs2043085, rs2070895, rs72802342, rs11080055, rs67538026	10	ENSG00000176105	YES1	18	-0.56	0.12	4.23e-06	1
rs11884770, rs62247658, rs55975637, rs1626340, rs2740488, rs3750846, rs72802342, rs429358, rs73036519	9	ENSG00000100558	PLEK2	14	-0.71	0.15	4.23e-06	1
rs11884770, rs1626340, rs2740488, rs2043085, rs2070895, rs17231506, rs72802342, rs11080055	8	ENSG00000173599	PC	11	0.67	0.14	4.23e-06	1
rs62247658, rs55975637, rs1626340, rs3750846, rs2043085, rs17231506, rs72802342, rs11080055	8	ENSG00000163736	PPBP	4	0.82	0.17	4.23e-06	1
rs55975637, rs1626340, rs3138141, rs2043085, rs67538026	5	ENSG00000101323	HAO1	20	-0.61	0.13	4.24e-06	1
rs11884770, rs1626340, rs2740488, rs3138141, rs2070895, rs11080055, rs67538026, rs73036519	8	ENSG00000237773	-	7	-0.04	0.01	4.24e-06	1
rs55975637, rs2740488, rs3750846, rs2043085, rs2070895, rs17231506, rs73036519	7	ENSG00000180347	CCDC129	7	0.05	0.01	4.24e-06	1
rs1626340, rs3138141, rs2070895, rs72802342, rs11080055, rs67538026, rs429358	7	ENSG00000226900	-	10	-0.14	0.03	4.24e-06	1
rs62247658, rs2740488, rs3138141, rs72802342, rs67538026, rs73036519	6	ENSG00000223564	CYP4F32P	2	0.14	0.03	4.24e-06	1
rs11884770, rs62247658, rs55975637, rs1626340, rs2740488, rs17231506, rs72802342	7	ENSG00000167037	SGSM1	22	-0.12	0.02	4.24e-06	1
rs2070895, rs17231506, rs11080055	3	ENSG00000166035	LIPC	15	0.71	0.15	4.25e-06	1
rs62247658, rs2043085, rs72802342, rs67538026	4	ENSG00000012048	BRCA1	17	-0.99	0.21	4.26e-06	1
rs1626340, rs3138141, rs2043085, rs2070895, rs72802342, rs11080055, rs73036519	7	ENSG00000012048	BRCA1	17	-1.01	0.22	4.26e-06	1
rs11884770, rs2740488, rs2043085, rs17231506, rs72802342, rs11080055, rs73036519	7	ENSG00000012048	BRCA1	17	-1.02	0.22	4.26e-06	1
rs55975637, rs2740488, rs2043085, rs72802342, rs11080055, rs67538026	6	ENSG00000178425	NT5DC1	6	-0.58	0.12	4.26e-06	1
rs62247658, rs1626340, rs2740488, rs2043085, rs72802342, rs73036519	6	ENSG00000090581	GNPTG	16	0.51	0.11	4.26e-06	1
rs62247658, rs3750846, rs3138141, rs2070895, rs17231506, rs72802342, rs429358	7	ENSG00000182851	GPIHBP1	8	0.19	0.04	4.27e-06	1
rs11884770, rs62247658, rs55975637, rs2740488, rs72802342, rs67538026, rs429358	7	ENSG00000135824	RGS8	1	0.37	0.08	4.27e-06	1
rs11884770, rs62247658, rs3750846, rs3138141, rs2043085, rs2070895, rs72802342, rs11080055, rs67538026	9	ENSG00000135241	PNPLA8	7	-0.08	0.02	4.27e-06	1
rs11884770, rs62247658, rs1626340, rs2740488, rs2070895, rs17231506, rs72802342, rs11080055, rs67538026, rs73036519	10	ENSG00000137776	SLTM	15	-0.46	0.1	4.28e-06	1
rs11884770, rs62247658, rs2043085, rs2070895, rs17231506, rs72802342, rs11080055	7	ENSG00000144476	ACKR3	2	-0.99	0.21	4.28e-06	1
rs55975637, rs1626340, rs2740488, rs3750846, rs3138141, rs2070895, rs72802342, rs11080055, rs67538026, rs73036519	10	ENSG00000146067	FAM193B	5	0.11	0.02	4.28e-06	1
rs1626340, rs2740488, rs3138141, rs2043085, rs2070895, rs17231506, rs72802342, rs11080055, rs67538026	9	ENSG00000183878	UTY	Y	-0.73	0.16	4.28e-06	1
rs11884770, rs55975637, rs1626340, rs2740488, rs3750846, rs17231506, rs11080055, rs67538026	8	ENSG00000164845	FAM86FP	12	0.09	0.02	4.28e-06	1
rs11884770, rs62247658, rs1626340, rs3750846, rs3138141, rs17231506, rs67538026	7	ENSG00000182851	GPIHBP1	8	0.17	0.04	4.28e-06	1
rs2043085, rs72802342, rs67538026, rs73036519	4	ENSG00000130303	BST2	19	0.7	0.15	4.29e-06	1
rs11884770, rs62247658, rs1626340, rs2740488, rs3750846, rs3138141, rs2070895, rs72802342, rs429358, rs73036519	10	ENSG00000182851	GPIHBP1	8	0.2	0.04	4.29e-06	1
rs1626340, rs2043085, rs2070895, rs72802342, rs67538026, rs73036519	6	ENSG00000012048	BRCA1	17	-0.97	0.21	4.3e-06	1
rs2740488, rs3138141, rs2070895, rs17231506, rs72802342, rs11080055, rs429358, rs73036519	8	ENSG00000167670	CHAF1A	19	-0.5	0.11	4.3e-06	1
rs62247658, rs55975637, rs2043085, rs17231506, rs11080055, rs429358	6	ENSG00000064995	TAF11	6	-0.38	0.08	4.31e-06	1
rs62247658, rs72802342	2	ENSG00000089022	MAPKAPK5	12	-0.57	0.12	4.31e-06	1
rs62247658, rs1626340, rs3138141, rs2043085, rs2070895, rs11080055, rs73036519	7	ENSG00000012048	BRCA1	17	-1.06	0.23	4.31e-06	1
rs62247658, rs55975637, rs2740488, rs3750846, rs3138141, rs2043085, rs72802342, rs11080055, rs429358	9	ENSG00000182851	GPIHBP1	8	0.19	0.04	4.31e-06	1
rs1626340, rs3138141, rs2043085, rs2070895, rs11080055, rs67538026, rs73036519	7	ENSG00000124098	FAM210B	20	-0.63	0.14	4.32e-06	1
rs11884770, rs62247658, rs55975637, rs3750846, rs3138141, rs17231506, rs11080055, rs429358, rs73036519	9	ENSG00000182851	GPIHBP1	8	0.2	0.04	4.32e-06	1
rs62247658, rs55975637, rs2740488, rs3750846, rs3138141, rs2070895, rs72802342, rs11080055, rs429358, rs73036519	10	ENSG00000182851	GPIHBP1	8	0.19	0.04	4.32e-06	1
rs11884770, rs62247658, rs55975637, rs1626340, rs2740488, rs3138141, rs2043085, rs2070895, rs17231506, rs72802342, rs11080055, rs67538026, rs429358, rs73036519	14	ENSG00000167670	CHAF1A	19	-0.49	0.11	4.32e-06	1
rs55975637, rs2740488, rs3138141, rs2043085, rs2070895, rs72802342, rs11080055	7	ENSG00000173599	PC	11	0.65	0.14	4.33e-06	1
rs3750846, rs3138141, rs11080055, rs429358, rs73036519	5	ENSG00000175183	CSRP2	12	-0.73	0.16	4.33e-06	1
rs55975637, rs1626340, rs72802342, rs11080055, rs73036519	5	ENSG00000099958	DERL3	22	0.14	0.03	4.34e-06	1
rs11884770, rs55975637, rs3138141, rs2070895, rs17231506, rs72802342, rs67538026, rs73036519	8	ENSG00000237773	-	7	-0.05	0.01	4.34e-06	1
rs11884770, rs55975637, rs1626340, rs2740488, rs3750846, rs3138141, rs17231506, rs67538026	8	ENSG00000164845	FAM86FP	12	0.1	0.02	4.34e-06	1
rs62247658, rs55975637, rs17231506, rs72802342, rs11080055, rs73036519	6	ENSG00000244752	CRYBB2	22	-0.49	0.1	4.34e-06	1
rs11884770, rs62247658, rs3750846, rs3138141, rs2070895, rs72802342, rs67538026	7	ENSG00000124006	OBSL1	2	0.1	0.02	4.35e-06	1
rs1626340, rs2740488, rs3750846, rs3138141, rs2070895, rs17231506, rs67538026	7	ENSG00000164845	FAM86FP	12	0.1	0.02	4.36e-06	1
rs11884770, rs62247658, rs1626340, rs2740488, rs3750846	5	ENSG00000182851	GPIHBP1	8	0.19	0.04	4.36e-06	1
rs55975637, rs1626340, rs2740488, rs3750846, rs3138141, rs2043085, rs72802342, rs11080055, rs67538026	9	ENSG00000167302	ENTHD2	17	0.61	0.13	4.36e-06	1
rs1626340, rs72802342	2	ENSG00000226836	-	8	-0.03	0.01	4.37e-06	1
rs55975637, rs2740488, rs2043085	3	ENSG00000100578	KIAA0586	14	0.52	0.11	4.37e-06	1
rs1626340, rs2070895, rs11080055	3	ENSG00000167912	-	8	0.11	0.02	4.37e-06	1
rs1626340, rs2043085, rs72802342, rs11080055, rs73036519	5	ENSG00000012048	BRCA1	17	-0.99	0.21	4.37e-06	1
rs11884770, rs2740488, rs17231506, rs72802342, rs11080055, rs67538026, rs73036519	7	ENSG00000107566	ERLIN1	10	0.59	0.13	4.37e-06	1
rs11884770, rs1626340, rs3138141, rs2043085, rs2070895, rs17231506, rs72802342, rs11080055, rs67538026, rs429358	10	ENSG00000167670	CHAF1A	19	-0.49	0.11	4.37e-06	1
rs11884770, rs55975637, rs1626340, rs2740488, rs3750846, rs3138141, rs2070895, rs72802342, rs11080055, rs67538026, rs73036519	11	ENSG00000146067	FAM193B	5	0.11	0.02	4.37e-06	1
rs62247658, rs55975637, rs1626340, rs2740488, rs3750846, rs3138141, rs2070895, rs429358, rs73036519	9	ENSG00000182851	GPIHBP1	8	0.19	0.04	4.38e-06	1
rs55975637, rs1626340, rs2740488, rs3138141, rs2070895, rs72802342, rs73036519	7	ENSG00000237773	-	7	-0.05	0.01	4.38e-06	1
rs62247658, rs2070895, rs17231506, rs72802342, rs67538026	5	ENSG00000126602	TRAP1	16	0.48	0.1	4.39e-06	1
rs1626340, rs2740488, rs3138141, rs2070895, rs17231506, rs72802342, rs429358, rs73036519	8	ENSG00000167670	CHAF1A	19	-0.49	0.1	4.4e-06	1
rs11884770, rs62247658, rs1626340, rs3750846, rs3138141, rs2070895, rs17231506, rs73036519	8	ENSG00000182851	GPIHBP1	8	0.18	0.04	4.4e-06	1
rs11884770, rs62247658, rs55975637, rs2740488, rs3750846, rs3138141, rs2070895, rs17231506, rs72802342, rs11080055, rs429358, rs73036519	12	ENSG00000182851	GPIHBP1	8	0.19	0.04	4.4e-06	1
rs2740488, rs3138141, rs17231506, rs72802342, rs67538026, rs73036519	6	ENSG00000237773	-	7	-0.05	0.01	4.4e-06	1
rs62247658, rs1626340, rs2740488, rs3750846, rs3138141, rs2070895, rs17231506, rs72802342, rs67538026, rs429358, rs73036519	11	ENSG00000182851	GPIHBP1	8	0.19	0.04	4.4e-06	1
rs11884770, rs55975637, rs2043085, rs2070895, rs17231506, rs72802342, rs67538026, rs73036519	8	ENSG00000138073	PREB	2	0.74	0.16	4.4e-06	1
rs55975637, rs1626340, rs2740488, rs3750846, rs3138141, rs2070895, rs72802342, rs73036519	8	ENSG00000182851	GPIHBP1	8	0.19	0.04	4.41e-06	1
rs11884770, rs62247658, rs55975637, rs2740488, rs3750846, rs3138141, rs17231506, rs72802342, rs11080055, rs429358	10	ENSG00000182851	GPIHBP1	8	0.19	0.04	4.42e-06	1
rs55975637, rs1626340, rs2740488, rs2043085, rs2070895, rs72802342, rs67538026, rs73036519	8	ENSG00000100578	KIAA0586	14	0.52	0.11	4.42e-06	1
rs1626340, rs2043085, rs2070895, rs17231506	4	ENSG00000012048	BRCA1	17	-1.03	0.22	4.42e-06	1
rs1626340, rs3138141, rs2070895, rs17231506, rs11080055, rs67538026, rs429358, rs73036519	8	ENSG00000226900	-	10	-0.13	0.03	4.42e-06	1
rs62247658, rs55975637, rs2740488, rs2070895, rs17231506, rs72802342, rs67538026, rs73036519	8	ENSG00000125788	DEFB126	20	-0.71	0.15	4.42e-06	1
rs62247658, rs55975637, rs1626340, rs2740488, rs3138141, rs2070895, rs72802342, rs11080055, rs67538026	9	ENSG00000109072	VTN	17	0.26	0.06	4.42e-06	1
rs11884770, rs62247658, rs55975637, rs1626340, rs3750846, rs3138141, rs2070895, rs72802342, rs11080055, rs429358, rs73036519	11	ENSG00000182851	GPIHBP1	8	0.2	0.04	4.42e-06	1
rs11884770, rs2740488, rs3750846, rs2070895, rs17231506	5	ENSG00000109320	NFKB1	4	-0.57	0.12	4.42e-06	1
rs55975637, rs1626340, rs3138141, rs2043085, rs2070895, rs17231506, rs11080055, rs67538026, rs429358, rs73036519	10	ENSG00000198715	C1orf85	1	-0.68	0.15	4.43e-06	1
rs2740488, rs2043085, rs72802342	3	ENSG00000214517	PPME1	11	0.5	0.11	4.43e-06	1
rs11884770, rs55975637, rs2740488, rs3750846, rs2070895, rs72802342, rs429358	7	ENSG00000188895	MSL1	17	0.04	0.01	4.43e-06	1
rs55975637, rs2043085, rs2070895, rs17231506, rs72802342, rs429358, rs73036519	7	ENSG00000167670	CHAF1A	19	-0.47	0.1	4.43e-06	1
rs11884770, rs55975637, rs1626340, rs2740488, rs3138141, rs72802342, rs73036519	7	ENSG00000169967	MAP3K2	2	-0.51	0.11	4.43e-06	1
rs11884770, rs62247658, rs55975637, rs2070895, rs72802342, rs67538026, rs429358	7	ENSG00000110900	TSPAN11	12	0.49	0.1	4.44e-06	1
rs62247658, rs2070895, rs17231506, rs72802342, rs11080055, rs67538026, rs73036519	7	ENSG00000101017	CD40	20	0.42	0.09	4.44e-06	1
rs62247658, rs2070895, rs72802342, rs67538026, rs429358, rs73036519	6	ENSG00000142748	FCN3	1	0.66	0.14	4.44e-06	1
rs62247658, rs55975637, rs3750846, rs2043085, rs2070895, rs11080055, rs73036519	7	ENSG00000137948	BRDT	1	-0.75	0.16	4.44e-06	1
rs62247658, rs55975637, rs1626340, rs3750846, rs3138141, rs2070895, rs17231506, rs72802342, rs429358, rs73036519	10	ENSG00000182851	GPIHBP1	8	0.19	0.04	4.45e-06	1
rs62247658, rs55975637, rs2740488, rs3138141, rs2070895, rs72802342, rs73036519	7	ENSG00000214711	CAPN14	2	-0.08	0.02	4.45e-06	1
rs62247658, rs3750846, rs3138141, rs2070895, rs17231506, rs429358, rs73036519	7	ENSG00000175183	CSRP2	12	-0.72	0.15	4.46e-06	1
rs55975637, rs1626340, rs2740488, rs3138141, rs2043085, rs72802342	6	ENSG00000130303	BST2	19	0.66	0.14	4.46e-06	1
rs55975637, rs1626340, rs3138141, rs2043085, rs72802342, rs67538026	6	ENSG00000124098	FAM210B	20	-0.64	0.14	4.46e-06	1
rs11884770, rs62247658, rs3750846, rs2043085, rs17231506, rs72802342, rs67538026, rs73036519	8	ENSG00000223751	-	2	0.05	0.01	4.46e-06	1
rs2043085, rs67538026, rs73036519	3	ENSG00000182957	SPATA13	13	0.51	0.11	4.46e-06	1
rs62247658, rs1626340, rs3138141, rs2043085, rs72802342, rs11080055, rs67538026	7	ENSG00000111897	SERINC1	6	-0.56	0.12	4.47e-06	1
rs11884770, rs1626340, rs17231506, rs72802342	4	ENSG00000079335	CDC14A	1	-0.43	0.09	4.47e-06	1
rs11884770, rs1626340, rs2043085, rs17231506, rs11080055, rs67538026, rs429358, rs73036519	8	ENSG00000134909	ARHGAP32	11	-0.51	0.11	4.47e-06	1
rs55975637, rs1626340, rs2740488, rs2043085, rs17231506, rs11080055, rs73036519	7	ENSG00000144867	SRPRB	3	0.8	0.17	4.47e-06	1
rs11884770, rs62247658, rs55975637, rs1626340, rs2740488, rs3750846, rs3138141, rs2043085, rs2070895, rs72802342	10	ENSG00000179869	ABCA13	7	0.71	0.15	4.47e-06	1
rs2043085, rs17231506, rs11080055, rs67538026, rs429358, rs73036519	6	ENSG00000154723	ATP5J	21	-0.54	0.12	4.47e-06	1
rs11884770, rs62247658, rs2043085, rs11080055, rs429358	5	ENSG00000064995	TAF11	6	-0.39	0.08	4.47e-06	1
rs2740488, rs3138141, rs2070895, rs17231506, rs429358, rs73036519	6	ENSG00000167670	CHAF1A	19	-0.51	0.11	4.47e-06	1
rs11884770, rs62247658, rs55975637, rs1626340, rs3138141, rs72802342, rs67538026, rs73036519	8	ENSG00000269037	-	19	-0.06	0.01	4.48e-06	1
rs62247658, rs3138141, rs2043085, rs11080055, rs67538026, rs73036519	6	ENSG00000105983	LMBR1	7	-0.55	0.12	4.48e-06	1
rs62247658, rs55975637, rs1626340, rs2740488, rs3750846, rs429358, rs73036519	7	ENSG00000100558	PLEK2	14	-0.71	0.15	4.48e-06	1
rs1626340, rs2043085, rs2070895, rs17231506, rs72802342, rs11080055, rs67538026, rs429358	8	ENSG00000167670	CHAF1A	19	-0.5	0.11	4.48e-06	1
rs62247658, rs1626340, rs3138141, rs2043085, rs2070895, rs17231506, rs72802342, rs11080055, rs67538026	9	ENSG00000101017	CD40	20	0.43	0.09	4.48e-06	1
rs62247658, rs3138141, rs2043085, rs2070895, rs72802342, rs11080055, rs67538026, rs73036519	8	ENSG00000106538	RARRES2	7	0.65	0.14	4.49e-06	1
rs1626340, rs2740488, rs3138141, rs2070895, rs17231506, rs72802342, rs429358, rs73036519	8	ENSG00000130829	DUSP9	X	0.83	0.18	4.49e-06	1
rs55975637, rs1626340, rs2740488, rs2043085, rs2070895	5	ENSG00000160401	C9orf117	9	0.08	0.02	4.5e-06	1
rs62247658, rs2740488, rs3750846, rs2070895, rs17231506, rs72802342, rs67538026, rs73036519	8	ENSG00000180347	CCDC129	7	0.05	0.01	4.5e-06	1
rs62247658, rs3750846, rs3138141, rs2070895, rs17231506, rs72802342, rs429358, rs73036519	8	ENSG00000124006	OBSL1	2	0.09	0.02	4.5e-06	1
rs62247658, rs55975637, rs2740488, rs2043085, rs2070895, rs72802342, rs11080055, rs429358, rs73036519	9	ENSG00000214711	CAPN14	2	-0.09	0.02	4.5e-06	1
rs62247658, rs3750846, rs3138141, rs2070895, rs11080055, rs67538026, rs429358, rs73036519	8	ENSG00000230257	NFE4	7	0.13	0.03	4.51e-06	1
rs11884770, rs1626340, rs2740488, rs2043085, rs72802342, rs11080055	6	ENSG00000053254	FOXN3	14	-0.68	0.15	4.52e-06	1
rs11884770, rs62247658, rs1626340, rs3750846, rs3138141, rs2070895, rs11080055, rs67538026, rs429358, rs73036519	10	ENSG00000230257	NFE4	7	0.13	0.03	4.52e-06	1
rs1626340, rs2043085, rs17231506, rs11080055, rs67538026	5	ENSG00000198715	C1orf85	1	-0.7	0.15	4.52e-06	1
rs11884770, rs62247658, rs1626340, rs2740488, rs3138141, rs2043085, rs2070895, rs17231506, rs429358, rs73036519	10	ENSG00000167670	CHAF1A	19	-0.49	0.1	4.52e-06	1
rs55975637, rs3138141, rs2070895, rs67538026, rs73036519	5	ENSG00000237773	-	7	-0.05	0.01	4.53e-06	1
rs62247658, rs1626340, rs2740488, rs3138141, rs2043085, rs2070895, rs17231506, rs72802342, rs429358, rs73036519	10	ENSG00000167670	CHAF1A	19	-0.49	0.1	4.53e-06	1
rs1626340, rs3138141, rs2043085, rs2070895, rs17231506, rs72802342, rs11080055, rs67538026	8	ENSG00000101323	HAO1	20	-0.61	0.13	4.53e-06	1
rs11884770, rs1626340, rs3750846, rs3138141, rs2070895, rs11080055, rs73036519	7	ENSG00000182851	GPIHBP1	8	0.19	0.04	4.53e-06	1
rs11884770, rs55975637, rs2740488, rs2070895, rs17231506, rs72802342, rs67538026, rs73036519	8	ENSG00000125788	DEFB126	20	-0.69	0.15	4.54e-06	1
rs62247658, rs55975637, rs1626340, rs2740488, rs2043085, rs72802342, rs73036519	7	ENSG00000090581	GNPTG	16	0.49	0.11	4.54e-06	1
rs11884770, rs55975637, rs1626340, rs3750846, rs67538026	5	ENSG00000164845	FAM86FP	12	0.09	0.02	4.54e-06	1
rs11884770, rs2740488, rs3138141, rs2043085, rs2070895, rs17231506, rs11080055, rs67538026	8	ENSG00000105983	LMBR1	7	-0.53	0.11	4.54e-06	1
rs55975637, rs1626340, rs2740488, rs3138141, rs2043085, rs72802342, rs67538026	7	ENSG00000155542	SETD9	5	-0.59	0.13	4.54e-06	1
rs55975637, rs1626340, rs2740488, rs3750846, rs72802342, rs429358, rs73036519	7	ENSG00000100558	PLEK2	14	-0.72	0.15	4.55e-06	1
rs11884770, rs55975637, rs1626340, rs2043085, rs17231506, rs11080055, rs67538026, rs429358	8	ENSG00000123965	PMS2P5	7	-0.04	0.01	4.55e-06	1
rs62247658, rs2740488, rs3138141, rs2043085, rs429358, rs73036519	6	ENSG00000229980	TOB1-AS1	17	-0.16	0.03	4.55e-06	1
rs11884770, rs1626340, rs2043085, rs72802342, rs73036519	5	ENSG00000132530	XAF1	17	0.67	0.14	4.55e-06	1
rs62247658, rs55975637, rs1626340, rs2740488, rs3750846, rs3138141, rs17231506, rs11080055, rs429358	9	ENSG00000182851	GPIHBP1	8	0.18	0.04	4.56e-06	1
rs62247658, rs55975637, rs2740488, rs3750846, rs3138141, rs17231506, rs11080055, rs429358, rs73036519	9	ENSG00000182851	GPIHBP1	8	0.19	0.04	4.56e-06	1
rs11884770, rs55975637, rs1626340, rs2740488, rs3138141, rs2070895, rs17231506	7	ENSG00000112053	SLC26A8	6	0.36	0.08	4.56e-06	1
rs11884770, rs62247658, rs55975637, rs2740488, rs2043085, rs2070895, rs72802342, rs429358	8	ENSG00000149380	P4HA3	11	0.43	0.09	4.56e-06	1
rs62247658, rs55975637, rs1626340, rs3138141, rs2043085, rs2070895, rs72802342, rs11080055, rs67538026, rs73036519	10	ENSG00000106538	RARRES2	7	0.63	0.14	4.57e-06	1
rs11884770, rs62247658, rs55975637, rs1626340, rs3750846, rs3138141, rs2070895, rs17231506, rs72802342, rs429358, rs73036519	11	ENSG00000182851	GPIHBP1	8	0.2	0.04	4.57e-06	1
rs2740488, rs3138141, rs2070895, rs17231506, rs72802342, rs11080055, rs67538026, rs429358, rs73036519	9	ENSG00000167670	CHAF1A	19	-0.5	0.11	4.58e-06	1
rs62247658, rs55975637, rs1626340, rs2740488, rs3138141, rs11080055, rs67538026, rs73036519	8	ENSG00000117226	GBP3	1	0.82	0.18	4.58e-06	1
rs55975637, rs1626340, rs2043085, rs17231506, rs72802342, rs11080055, rs73036519	7	ENSG00000172348	RCAN2	6	0.94	0.2	4.58e-06	1
rs55975637, rs1626340, rs2740488, rs3750846, rs72802342, rs429358	6	ENSG00000100558	PLEK2	14	-0.74	0.16	4.58e-06	1
rs62247658, rs1626340, rs2740488, rs3750846, rs3138141, rs17231506, rs67538026	7	ENSG00000179869	ABCA13	7	0.72	0.16	4.58e-06	1
rs62247658, rs1626340, rs3750846, rs3138141, rs11080055, rs429358	6	ENSG00000230257	NFE4	7	0.13	0.03	4.58e-06	1
rs62247658, rs3750846, rs11080055, rs67538026, rs429358	5	ENSG00000230257	NFE4	7	0.13	0.03	4.59e-06	1
rs11884770, rs62247658, rs55975637, rs1626340, rs2740488, rs3750846, rs3138141, rs2043085, rs2070895	9	ENSG00000179869	ABCA13	7	0.73	0.16	4.59e-06	1
rs62247658, rs55975637, rs1626340, rs2070895, rs17231506, rs11080055, rs67538026, rs73036519	8	ENSG00000163793	DNAJC5G	2	0.36	0.08	4.59e-06	1
rs1626340, rs2740488, rs2043085, rs2070895, rs17231506, rs72802342, rs67538026, rs429358, rs73036519	9	ENSG00000135097	MSI1	12	0.38	0.08	4.6e-06	1
rs55975637, rs1626340, rs3750846, rs3138141, rs17231506, rs11080055	6	ENSG00000164845	FAM86FP	12	0.1	0.02	4.61e-06	1
rs62247658, rs55975637, rs2740488, rs2043085, rs2070895, rs17231506, rs72802342, rs73036519	8	ENSG00000090581	GNPTG	16	0.5	0.11	4.61e-06	1
rs11884770, rs62247658, rs1626340, rs3750846, rs3138141, rs2070895, rs72802342, rs429358, rs73036519	9	ENSG00000182851	GPIHBP1	8	0.19	0.04	4.61e-06	1
rs62247658, rs55975637, rs3750846, rs2070895, rs72802342, rs67538026, rs429358	7	ENSG00000124006	OBSL1	2	0.09	0.02	4.61e-06	1
rs11884770, rs62247658, rs2740488, rs2070895, rs17231506, rs72802342, rs11080055	7	ENSG00000101017	CD40	20	0.43	0.09	4.61e-06	1
rs11884770, rs62247658, rs2740488, rs2070895, rs17231506, rs72802342, rs67538026	7	ENSG00000125788	DEFB126	20	-0.71	0.15	4.62e-06	1
rs1626340, rs2043085, rs2070895, rs17231506, rs72802342, rs11080055, rs429358	7	ENSG00000167670	CHAF1A	19	-0.5	0.11	4.62e-06	1
rs55975637, rs2043085, rs72802342, rs11080055, rs67538026, rs73036519	6	ENSG00000178425	NT5DC1	6	-0.57	0.12	4.62e-06	1
rs1626340, rs2740488, rs3138141, rs2043085, rs11080055, rs67538026	6	ENSG00000101323	HAO1	20	-0.55	0.12	4.62e-06	1
rs62247658, rs1626340, rs17231506, rs72802342, rs11080055, rs67538026, rs73036519	7	ENSG00000144227	NXPH2	2	0.11	0.02	4.63e-06	1
rs11884770, rs55975637, rs2740488, rs3750846, rs2043085, rs2070895, rs17231506, rs72802342, rs11080055	9	ENSG00000248019	FAM13A-AS1	4	0.07	0.02	4.63e-06	1
rs55975637, rs1626340, rs2740488, rs3750846, rs3138141, rs72802342, rs11080055, rs67538026	8	ENSG00000182851	GPIHBP1	8	0.18	0.04	4.63e-06	1
rs11884770, rs62247658, rs1626340, rs3138141, rs2043085, rs72802342, rs11080055, rs73036519	8	ENSG00000012048	BRCA1	17	-1	0.21	4.63e-06	1
rs2043085	1	ENSG00000259223	-	15	0.03	0.01	4.63e-06	1
rs62247658, rs2740488, rs3750846, rs17231506, rs11080055, rs73036519	6	ENSG00000198077	CYP2A7	19	1.17	0.25	4.64e-06	1
rs62247658, rs2043085, rs2070895, rs17231506, rs72802342, rs11080055, rs67538026	7	ENSG00000101017	CD40	20	0.42	0.09	4.64e-06	1
rs1626340, rs2740488, rs72802342, rs11080055, rs67538026, rs73036519	6	ENSG00000119927	GPAM	10	-0.69	0.15	4.64e-06	1
rs2740488, rs3138141, rs2043085, rs2070895, rs17231506, rs72802342	6	ENSG00000173599	PC	11	0.62	0.13	4.65e-06	1
rs62247658, rs55975637, rs2740488, rs3750846, rs2070895, rs17231506, rs11080055	7	ENSG00000109320	NFKB1	4	-0.58	0.12	4.65e-06	1
rs11884770, rs62247658, rs55975637, rs1626340, rs3750846, rs3138141, rs2070895, rs17231506, rs429358	9	ENSG00000182851	GPIHBP1	8	0.19	0.04	4.65e-06	1
rs11884770, rs62247658, rs55975637, rs1626340, rs3750846, rs3138141, rs2070895, rs17231506, rs72802342, rs429358	10	ENSG00000182851	GPIHBP1	8	0.19	0.04	4.65e-06	1
rs62247658, rs55975637, rs1626340, rs2740488, rs3138141, rs2070895, rs17231506, rs72802342, rs11080055, rs73036519	10	ENSG00000137776	SLTM	15	-0.47	0.1	4.66e-06	1
rs62247658, rs55975637, rs2043085, rs2070895, rs11080055, rs67538026, rs73036519	7	ENSG00000166292	TMEM100	17	-0.83	0.18	4.66e-06	1
rs11884770, rs1626340, rs3138141, rs2043085, rs72802342, rs11080055, rs429358	7	ENSG00000167670	CHAF1A	19	-0.48	0.1	4.67e-06	1
rs1626340, rs3138141, rs2043085, rs2070895, rs11080055, rs67538026	6	ENSG00000124098	FAM210B	20	-0.61	0.13	4.67e-06	1
rs11884770, rs1626340, rs2043085, rs2070895, rs72802342, rs11080055, rs67538026, rs73036519	8	ENSG00000012048	BRCA1	17	-1.02	0.22	4.67e-06	1
rs11884770, rs55975637, rs3750846, rs3138141, rs2043085, rs2070895, rs72802342, rs11080055, rs429358, rs73036519	10	ENSG00000211460	TSN	2	-0.51	0.11	4.68e-06	1
rs11884770, rs62247658, rs55975637, rs2740488, rs2070895, rs72802342	6	ENSG00000153132	CLGN	4	-1	0.21	4.68e-06	1
rs11884770, rs1626340, rs2740488, rs2043085, rs2070895, rs17231506, rs11080055, rs67538026, rs73036519	9	ENSG00000107566	ERLIN1	10	0.63	0.14	4.68e-06	1
rs11884770, rs62247658, rs1626340, rs2740488, rs67538026, rs429358, rs73036519	7	ENSG00000111879	FAM184A	6	-0.69	0.15	4.69e-06	1
rs62247658, rs1626340, rs2043085, rs2070895, rs67538026, rs73036519	6	ENSG00000012048	BRCA1	17	-1.03	0.22	4.69e-06	1
rs1626340, rs3138141, rs2043085, rs2070895, rs17231506, rs11080055, rs67538026, rs429358	8	ENSG00000167670	CHAF1A	19	-0.51	0.11	4.7e-06	1
rs11884770, rs62247658, rs2740488, rs3138141, rs2043085, rs2070895, rs72802342, rs11080055, rs67538026, rs73036519	10	ENSG00000105983	LMBR1	7	-0.52	0.11	4.7e-06	1
rs62247658, rs11080055, rs429358	3	ENSG00000229980	TOB1-AS1	17	-0.16	0.03	4.7e-06	1
rs11884770, rs62247658, rs2740488, rs3750846, rs3138141, rs2070895, rs17231506, rs72802342, rs11080055, rs429358	10	ENSG00000182851	GPIHBP1	8	0.19	0.04	4.7e-06	1
rs55975637, rs1626340, rs2043085, rs2070895, rs72802342	5	ENSG00000055955	ITIH4	3	0.32	0.07	4.7e-06	1
rs55975637, rs2740488, rs2070895, rs72802342, rs67538026	5	ENSG00000125788	DEFB126	20	-0.73	0.16	4.71e-06	1
rs11884770, rs62247658, rs3750846, rs3138141, rs2070895, rs17231506, rs72802342, rs429358	8	ENSG00000182851	GPIHBP1	8	0.2	0.04	4.71e-06	1
rs11884770, rs1626340, rs2740488, rs3138141, rs72802342, rs11080055	6	ENSG00000144306	SCRN3	2	-0.62	0.13	4.71e-06	1
rs55975637, rs2043085, rs72802342, rs67538026, rs73036519	5	ENSG00000137776	SLTM	15	-0.46	0.1	4.72e-06	1
rs11884770, rs62247658, rs1626340, rs2740488, rs3138141, rs2070895, rs17231506, rs72802342, rs11080055, rs429358	10	ENSG00000167670	CHAF1A	19	-0.48	0.1	4.72e-06	1
rs55975637, rs2740488, rs2043085, rs2070895, rs72802342, rs73036519	6	ENSG00000173599	PC	11	0.64	0.14	4.72e-06	1
rs1626340, rs2740488, rs3750846, rs3138141, rs2070895, rs72802342, rs11080055, rs67538026, rs73036519	9	ENSG00000146067	FAM193B	5	0.11	0.02	4.72e-06	1
rs2070895, rs72802342	2	ENSG00000126653	NSRP1	17	-0.54	0.12	4.73e-06	1
rs11884770, rs55975637, rs1626340, rs2070895, rs17231506, rs67538026, rs73036519	7	ENSG00000172115	CYCS	7	0.58	0.13	4.73e-06	1
rs62247658, rs2740488, rs3750846, rs3138141, rs11080055	5	ENSG00000182851	GPIHBP1	8	0.18	0.04	4.73e-06	1
rs2043085, rs11080055, rs67538026	3	ENSG00000005022	SLC25A5	X	-0.55	0.12	4.74e-06	1
rs55975637, rs1626340, rs2740488, rs2043085, rs17231506, rs72802342, rs11080055, rs73036519	8	ENSG00000144867	SRPRB	3	0.81	0.17	4.74e-06	1
rs62247658, rs55975637, rs1626340, rs3138141, rs2043085, rs11080055, rs429358	7	ENSG00000064995	TAF11	6	-0.41	0.09	4.74e-06	1
rs2740488, rs2070895, rs17231506, rs72802342, rs67538026, rs73036519	6	ENSG00000125788	DEFB126	20	-0.7	0.15	4.75e-06	1
rs11884770, rs1626340, rs3138141, rs2043085, rs2070895, rs17231506, rs72802342, rs67538026, rs429358	9	ENSG00000167100	SAMD14	17	0.55	0.12	4.75e-06	1
rs11884770, rs55975637, rs1626340, rs3138141, rs2043085, rs72802342, rs67538026	7	ENSG00000160959	LRRC14	8	0.57	0.12	4.75e-06	1
rs55975637, rs3750846, rs2070895, rs17231506, rs429358	5	ENSG00000175183	CSRP2	12	-0.72	0.15	4.75e-06	1
rs62247658, rs2740488, rs2070895, rs17231506	4	ENSG00000260273	-	6	0.08	0.02	4.75e-06	1
rs1626340, rs2740488, rs3138141, rs2043085, rs2070895, rs17231506, rs11080055, rs73036519	8	ENSG00000107566	ERLIN1	10	0.63	0.14	4.75e-06	1
rs62247658, rs55975637, rs2740488, rs2043085, rs17231506, rs72802342, rs73036519	7	ENSG00000090581	GNPTG	16	0.51	0.11	4.76e-06	1
rs1626340, rs2740488, rs2043085, rs17231506, rs72802342, rs67538026, rs73036519	7	ENSG00000008517	IL32	16	0.8	0.17	4.76e-06	1
rs11884770, rs62247658, rs2043085, rs2070895, rs72802342, rs11080055, rs67538026, rs73036519	8	ENSG00000101017	CD40	20	0.42	0.09	4.76e-06	1
rs1626340, rs2740488, rs3138141, rs2070895, rs17231506, rs72802342, rs73036519	7	ENSG00000130829	DUSP9	X	0.77	0.17	4.76e-06	1
rs62247658, rs1626340, rs3750846, rs2070895, rs72802342, rs67538026, rs429358	7	ENSG00000124006	OBSL1	2	0.09	0.02	4.77e-06	1
rs1626340, rs2740488, rs3138141, rs2070895, rs17231506, rs72802342, rs11080055, rs67538026, rs429358, rs73036519	10	ENSG00000167670	CHAF1A	19	-0.51	0.11	4.77e-06	1
rs62247658, rs55975637, rs3750846, rs2043085, rs2070895, rs17231506, rs11080055, rs67538026	8	ENSG00000164897	TMUB1	7	0.59	0.13	4.77e-06	1
rs11884770, rs1626340, rs2740488, rs2043085, rs17231506, rs67538026, rs73036519	7	ENSG00000012048	BRCA1	17	-1.02	0.22	4.77e-06	1
rs55975637, rs2740488, rs2043085, rs2070895, rs72802342, rs67538026	6	ENSG00000100578	KIAA0586	14	0.51	0.11	4.77e-06	1
rs11884770, rs62247658, rs2740488, rs3138141, rs2043085, rs2070895, rs17231506, rs72802342, rs11080055, rs67538026, rs73036519	11	ENSG00000135097	MSI1	12	0.39	0.08	4.77e-06	1
rs55975637, rs1626340, rs2740488, rs3138141, rs2043085, rs2070895, rs17231506, rs72802342, rs11080055, rs73036519	10	ENSG00000242247	ARFGAP3	22	0.72	0.15	4.78e-06	1
rs11884770, rs62247658, rs1626340, rs2740488, rs3750846, rs3138141, rs17231506, rs429358	8	ENSG00000182851	GPIHBP1	8	0.19	0.04	4.78e-06	1
rs11884770, rs62247658, rs2740488, rs3750846, rs3138141, rs72802342, rs11080055, rs429358	8	ENSG00000182851	GPIHBP1	8	0.19	0.04	4.78e-06	1
rs62247658, rs1626340, rs2740488, rs3750846, rs17231506, rs72802342, rs11080055, rs67538026, rs429358	9	ENSG00000182851	GPIHBP1	8	0.19	0.04	4.78e-06	1
rs11884770, rs55975637, rs1626340, rs2740488, rs3138141, rs2070895, rs11080055, rs67538026	8	ENSG00000161671	EMC10	19	-0.47	0.1	4.79e-06	1
rs55975637, rs1626340, rs2740488, rs3138141, rs2043085, rs2070895, rs17231506, rs11080055, rs67538026	9	ENSG00000101323	HAO1	20	-0.58	0.13	4.79e-06	1
rs62247658, rs1626340, rs2070895, rs17231506, rs72802342, rs73036519	6	ENSG00000169062	UPF3A	13	-0.51	0.11	4.79e-06	1
rs55975637, rs2740488, rs3750846, rs2070895, rs72802342	5	ENSG00000179869	ABCA13	7	0.71	0.15	4.79e-06	1
rs1626340, rs3138141, rs2043085, rs72802342, rs11080055, rs67538026, rs73036519	7	ENSG00000012048	BRCA1	17	-0.98	0.21	4.8e-06	1
rs55975637, rs1626340, rs2740488, rs3138141, rs2043085, rs72802342, rs11080055, rs67538026	8	ENSG00000101323	HAO1	20	-0.56	0.12	4.8e-06	1
rs11884770, rs62247658, rs3750846, rs2070895, rs72802342, rs67538026, rs73036519	7	ENSG00000124006	OBSL1	2	0.09	0.02	4.8e-06	1
rs55975637, rs1626340, rs2740488, rs2043085, rs2070895, rs72802342, rs11080055, rs67538026	8	ENSG00000185269	NOTUM	17	-0.53	0.11	4.8e-06	1
rs62247658, rs55975637, rs2740488, rs2043085, rs2070895, rs429358, rs73036519	7	ENSG00000214711	CAPN14	2	-0.08	0.02	4.81e-06	1
rs1626340, rs2740488, rs72802342, rs11080055	4	ENSG00000197847	SLC22A20	11	-0.41	0.09	4.81e-06	1
rs62247658, rs55975637, rs2740488, rs2070895, rs17231506, rs72802342, rs67538026	7	ENSG00000125788	DEFB126	20	-0.7	0.15	4.82e-06	1
rs11884770, rs62247658, rs2043085, rs72802342, rs11080055, rs67538026	6	ENSG00000106538	RARRES2	7	0.62	0.13	4.82e-06	1
rs11884770, rs2740488, rs3750846, rs3138141, rs2043085, rs72802342, rs67538026	7	ENSG00000176105	YES1	18	-0.55	0.12	4.82e-06	1
rs55975637, rs3750846, rs3138141, rs2043085, rs17231506, rs11080055, rs67538026, rs73036519	8	ENSG00000177106	EPS8L2	11	0.49	0.11	4.82e-06	1
rs1626340, rs2740488, rs3138141, rs2043085, rs72802342, rs11080055, rs67538026	7	ENSG00000004864	SLC25A13	7	-0.56	0.12	4.83e-06	1
rs1626340, rs2043085, rs2070895, rs72802342, rs67538026, rs73036519	6	ENSG00000127337	YEATS4	12	-0.54	0.12	4.83e-06	1
rs11884770, rs2740488, rs3138141, rs2043085, rs2070895, rs429358, rs73036519	7	ENSG00000237310	-	7	-0.13	0.03	4.83e-06	1
rs11884770, rs55975637, rs1626340, rs2740488, rs3138141, rs2070895, rs72802342, rs73036519	8	ENSG00000237773	-	7	-0.05	0.01	4.84e-06	1
rs11884770, rs1626340, rs2740488, rs3138141, rs2070895, rs11080055, rs73036519	7	ENSG00000237773	-	7	-0.04	0.01	4.85e-06	1
rs55975637, rs1626340, rs2043085	3	ENSG00000068724	TTC7A	2	0.08	0.02	4.85e-06	1
rs62247658, rs1626340, rs2043085, rs2070895, rs11080055	5	ENSG00000243775	OSTCP1	6	0.14	0.03	4.85e-06	1
rs55975637, rs2740488, rs11080055, rs73036519	4	ENSG00000145911	N4BP3	5	0.1	0.02	4.86e-06	1
rs11884770, rs1626340, rs2740488, rs3138141, rs2043085, rs17231506, rs72802342, rs11080055, rs429358	9	ENSG00000167670	CHAF1A	19	-0.49	0.1	4.86e-06	1
rs11884770, rs62247658, rs55975637, rs1626340, rs2740488, rs3750846, rs72802342, rs429358, rs73036519	9	ENSG00000175183	CSRP2	12	-0.74	0.16	4.86e-06	1
rs62247658, rs2740488, rs2043085, rs2070895, rs72802342, rs73036519	6	ENSG00000090581	GNPTG	16	0.53	0.11	4.87e-06	1
rs62247658, rs1626340, rs2070895, rs72802342, rs11080055, rs67538026, rs429358, rs73036519	8	ENSG00000226900	-	10	-0.13	0.03	4.87e-06	1
rs3138141, rs2043085, rs72802342, rs11080055, rs67538026, rs429358, rs73036519	7	ENSG00000130669	PAK4	19	0.42	0.09	4.87e-06	1
rs2740488, rs3138141, rs2043085, rs73036519	4	ENSG00000105983	LMBR1	7	-0.55	0.12	4.87e-06	1
rs11884770, rs62247658, rs55975637, rs1626340, rs3750846, rs3138141, rs2070895, rs72802342, rs67538026	9	ENSG00000124006	OBSL1	2	0.09	0.02	4.87e-06	1
rs1626340, rs2740488, rs17231506, rs72802342, rs67538026, rs73036519	6	ENSG00000107566	ERLIN1	10	0.59	0.13	4.87e-06	1
rs2740488, rs3138141, rs2043085, rs72802342, rs11080055, rs67538026	6	ENSG00000178425	NT5DC1	6	-0.57	0.12	4.88e-06	1
rs55975637, rs2043085, rs2070895, rs72802342, rs429358, rs73036519	6	ENSG00000104827	CGB	19	0.31	0.07	4.88e-06	1
rs62247658, rs55975637, rs72802342, rs67538026	4	ENSG00000106538	RARRES2	7	0.62	0.13	4.88e-06	1
rs11884770, rs55975637, rs2740488, rs3750846, rs72802342, rs429358	6	ENSG00000179869	ABCA13	7	0.74	0.16	4.88e-06	1
rs55975637, rs2070895, rs429358	3	ENSG00000129353	SLC44A2	19	0.59	0.13	4.88e-06	1
rs55975637, rs1626340, rs2740488, rs3138141, rs73036519	5	ENSG00000159166	LAD1	1	-0.66	0.14	4.89e-06	1
rs11884770, rs55975637, rs2043085, rs2070895, rs17231506, rs11080055, rs67538026, rs73036519	8	ENSG00000204897	KRT25	17	0.49	0.11	4.89e-06	1
rs11884770, rs62247658, rs55975637, rs3750846, rs2070895, rs17231506, rs429358	7	ENSG00000175183	CSRP2	12	-0.73	0.16	4.89e-06	1
rs72802342, rs429358	2	ENSG00000078124	ACER3	11	0.65	0.14	4.89e-06	1
rs11884770, rs55975637, rs1626340, rs2740488, rs2043085, rs11080055, rs67538026	7	ENSG00000127955	GNAI1	7	-0.64	0.14	4.89e-06	1
rs55975637, rs1626340, rs3138141, rs2043085, rs11080055	5	ENSG00000178950	GAK	4	0.5	0.11	4.9e-06	1
rs55975637, rs3750846, rs3138141, rs2043085, rs2070895, rs67538026, rs429358	7	ENSG00000108961	RANGRF	17	0.07	0.02	4.9e-06	1
rs55975637, rs1626340, rs2740488, rs3138141, rs2070895, rs72802342, rs11080055, rs67538026	8	ENSG00000109072	VTN	17	0.25	0.05	4.91e-06	1
rs62247658, rs55975637, rs2740488, rs17231506, rs72802342	5	ENSG00000090581	GNPTG	16	0.49	0.11	4.91e-06	1
rs62247658, rs1626340, rs2740488, rs3750846, rs3138141	5	ENSG00000182851	GPIHBP1	8	0.17	0.04	4.91e-06	1
rs11884770, rs55975637, rs1626340, rs2740488, rs2070895, rs17231506, rs72802342, rs11080055, rs67538026	9	ENSG00000125788	DEFB126	20	-0.74	0.16	4.91e-06	1
rs2740488, rs3750846, rs2070895, rs73036519	4	ENSG00000180347	CCDC129	7	0.05	0.01	4.91e-06	1
rs11884770, rs1626340, rs2070895, rs17231506, rs72802342, rs11080055, rs67538026, rs73036519	8	ENSG00000107566	ERLIN1	10	0.61	0.13	4.91e-06	1
rs11884770, rs62247658, rs1626340, rs2740488, rs2070895, rs11080055, rs67538026, rs73036519	8	ENSG00000121634	GJA8	1	0.42	0.09	4.91e-06	1
rs1626340, rs2043085, rs2070895, rs67538026	4	ENSG00000127337	YEATS4	12	-0.57	0.12	4.92e-06	1
rs11884770, rs62247658, rs2740488, rs3750846, rs3138141, rs2043085, rs72802342, rs429358	8	ENSG00000182851	GPIHBP1	8	0.19	0.04	4.92e-06	1
rs62247658, rs55975637, rs2740488, rs3138141, rs2043085, rs72802342, rs11080055	7	ENSG00000157119	KLHL40	3	0.51	0.11	4.92e-06	1
rs55975637, rs2740488, rs3138141, rs2043085, rs72802342, rs67538026, rs429358	7	ENSG00000166341	DCHS1	11	0.34	0.07	4.92e-06	1
rs62247658, rs55975637, rs2740488, rs2043085, rs2070895, rs67538026, rs429358, rs73036519	8	ENSG00000103647	CORO2B	15	0.47	0.1	4.92e-06	1
rs11884770, rs55975637, rs2740488, rs2043085, rs2070895, rs17231506, rs11080055	7	ENSG00000152455	SUV39H2	10	0.39	0.08	4.93e-06	1
rs55975637, rs2740488, rs2070895, rs17231506, rs72802342, rs67538026	6	ENSG00000125788	DEFB126	20	-0.69	0.15	4.93e-06	1
rs55975637, rs2740488, rs3138141, rs2043085, rs2070895, rs17231506, rs72802342, rs11080055, rs67538026, rs429358, rs73036519	11	ENSG00000135097	MSI1	12	0.39	0.08	4.93e-06	1
rs1626340, rs3138141, rs2070895, rs72802342, rs73036519	5	ENSG00000237773	-	7	-0.04	0.01	4.94e-06	1
rs11884770, rs62247658, rs3750846, rs3138141, rs2043085, rs2070895, rs72802342, rs429358	8	ENSG00000135241	PNPLA8	7	-0.08	0.02	4.94e-06	1
rs55975637, rs3138141, rs2043085, rs2070895, rs17231506, rs72802342, rs429358	7	ENSG00000167670	CHAF1A	19	-0.48	0.1	4.95e-06	1
rs11884770, rs62247658, rs1626340, rs3750846, rs3138141, rs2070895, rs72802342, rs11080055, rs429358	9	ENSG00000116752	BCAS2	1	-0.53	0.11	4.95e-06	1
rs11884770, rs1626340, rs2740488, rs3138141, rs2043085, rs72802342, rs67538026, rs429358	8	ENSG00000149380	P4HA3	11	0.43	0.09	4.95e-06	1
rs62247658, rs2740488, rs3138141, rs2043085, rs2070895, rs17231506, rs72802342, rs73036519	8	ENSG00000137776	SLTM	15	-0.46	0.1	4.96e-06	1
rs55975637, rs2740488, rs2043085, rs72802342, rs73036519	5	ENSG00000130303	BST2	19	0.71	0.15	4.96e-06	1
rs62247658, rs55975637, rs72802342, rs11080055, rs67538026	5	ENSG00000197343	ZNF655	7	-0.5	0.11	4.96e-06	1
rs11884770, rs1626340, rs3138141, rs2070895, rs17231506, rs72802342	6	ENSG00000087253	LPCAT2	16	0.73	0.16	4.96e-06	1
rs1626340, rs2740488, rs3138141, rs2070895, rs72802342, rs67538026, rs73036519	7	ENSG00000127337	YEATS4	12	-0.57	0.12	4.96e-06	1
rs62247658, rs1626340, rs3750846, rs2070895, rs11080055, rs429358	6	ENSG00000230257	NFE4	7	0.14	0.03	4.96e-06	1
rs62247658, rs1626340, rs2043085, rs73036519	4	ENSG00000010219	DYRK4	12	0.55	0.12	4.96e-06	1
rs55975637, rs1626340, rs2740488, rs3750846, rs3138141, rs2070895, rs72802342, rs73036519	8	ENSG00000179869	ABCA13	7	0.71	0.15	4.97e-06	1
rs55975637, rs1626340, rs3138141, rs429358, rs73036519	5	ENSG00000084693	AGBL5	2	-0.52	0.11	4.98e-06	1
rs2740488, rs2043085, rs67538026, rs429358, rs73036519	5	ENSG00000227258	SMIM2-AS1	13	-0.11	0.02	4.98e-06	1
rs11884770, rs55975637, rs2740488, rs2070895, rs72802342, rs67538026	6	ENSG00000125788	DEFB126	20	-0.71	0.15	4.99e-06	1
rs2740488, rs3750846, rs3138141, rs2043085, rs2070895, rs72802342, rs11080055, rs67538026	8	ENSG00000176105	YES1	18	-0.55	0.12	4.99e-06	1
rs55975637, rs1626340, rs2043085, rs72802342, rs11080055, rs67538026, rs73036519	7	ENSG00000012048	BRCA1	17	-0.96	0.21	4.99e-06	1
rs11884770, rs62247658, rs1626340, rs2043085, rs11080055, rs67538026, rs73036519	7	ENSG00000012048	BRCA1	17	-1	0.22	4.99e-06	1
rs2043085, rs2070895, rs17231506, rs72802342, rs67538026, rs73036519	6	ENSG00000107566	ERLIN1	10	0.6	0.13	4.99e-06	1
rs55975637, rs1626340, rs2740488, rs2043085	4	ENSG00000135069	PSAT1	9	-0.61	0.13	5e-06	1
rs62247658, rs1626340, rs2740488, rs17231506, rs72802342, rs11080055, rs67538026, rs73036519	8	ENSG00000144227	NXPH2	2	0.11	0.02	5e-06	1
rs11884770, rs62247658, rs55975637, rs1626340, rs2043085, rs17231506, rs11080055, rs67538026	8	ENSG00000187918	OR51I2	11	0.05	0.01	5e-06	1
rs2740488, rs2043085, rs2070895, rs17231506, rs72802342, rs11080055, rs67538026, rs73036519	8	ENSG00000012048	BRCA1	17	-1.02	0.22	5.01e-06	1
rs62247658, rs2043085, rs73036519	3	ENSG00000012048	BRCA1	17	-1.01	0.22	5.01e-06	1
rs11884770, rs55975637, rs1626340, rs2740488, rs2070895, rs17231506, rs72802342, rs73036519	8	ENSG00000125788	DEFB126	20	-0.69	0.15	5.01e-06	1
rs11884770, rs55975637, rs2043085, rs2070895, rs73036519	5	ENSG00000138073	PREB	2	0.72	0.16	5.02e-06	1
rs55975637, rs2043085, rs2070895, rs72802342, rs11080055, rs67538026	6	ENSG00000100439	ABHD4	14	0.5	0.11	5.02e-06	1
rs11884770, rs1626340, rs3138141, rs2070895, rs11080055, rs73036519	6	ENSG00000237773	-	7	-0.05	0.01	5.03e-06	1
rs62247658, rs3138141, rs2043085, rs17231506, rs11080055, rs67538026, rs429358, rs73036519	8	ENSG00000131943	C19orf12	19	-0.64	0.14	5.03e-06	1
rs11884770, rs62247658, rs55975637, rs2043085, rs2070895, rs72802342, rs429358, rs73036519	8	ENSG00000149380	P4HA3	11	0.43	0.09	5.03e-06	1
rs55975637, rs3750846, rs3138141, rs2070895, rs17231506	5	ENSG00000164845	FAM86FP	12	0.1	0.02	5.03e-06	1
rs11884770, rs62247658, rs1626340, rs2740488, rs3750846, rs3138141, rs72802342, rs11080055, rs429358	9	ENSG00000182851	GPIHBP1	8	0.19	0.04	5.03e-06	1
rs11884770, rs62247658, rs55975637, rs1626340, rs2070895, rs72802342, rs11080055	7	ENSG00000005102	MEOX1	17	0.75	0.16	5.03e-06	1
rs62247658, rs55975637, rs2740488, rs3750846, rs3138141, rs2070895, rs17231506, rs72802342, rs11080055, rs429358	10	ENSG00000182851	GPIHBP1	8	0.19	0.04	5.04e-06	1
rs55975637, rs1626340, rs2740488, rs72802342, rs11080055, rs67538026, rs73036519	7	ENSG00000008517	IL32	16	0.84	0.18	5.04e-06	1
rs11884770, rs62247658, rs2740488, rs3750846, rs3138141, rs2070895, rs72802342, rs429358	8	ENSG00000182851	GPIHBP1	8	0.19	0.04	5.05e-06	1
rs55975637, rs1626340, rs2740488, rs2043085, rs72802342, rs11080055, rs67538026, rs73036519	8	ENSG00000099958	DERL3	22	0.15	0.03	5.05e-06	1
rs55975637, rs1626340, rs3750846, rs3138141, rs2043085	5	ENSG00000179869	ABCA13	7	0.73	0.16	5.05e-06	1
rs11884770, rs62247658, rs2740488, rs72802342	4	ENSG00000090581	GNPTG	16	0.5	0.11	5.06e-06	1
rs11884770, rs62247658, rs55975637, rs1626340, rs3750846, rs3138141, rs2070895, rs17231506, rs72802342, rs429358	10	ENSG00000175183	CSRP2	12	-0.73	0.16	5.06e-06	1
rs11884770, rs1626340, rs2043085, rs72802342, rs11080055, rs67538026, rs73036519	7	ENSG00000214274	ANG	14	-0.73	0.16	5.06e-06	1
rs55975637, rs1626340, rs3138141, rs72802342, rs73036519	5	ENSG00000117984	CTSD	11	0.4	0.09	5.07e-06	1
rs11884770, rs55975637, rs1626340, rs2740488, rs3750846, rs3138141	6	ENSG00000179869	ABCA13	7	0.73	0.16	5.08e-06	1
rs62247658, rs55975637, rs2740488, rs3138141, rs2043085, rs2070895, rs17231506, rs72802342, rs11080055, rs67538026	10	ENSG00000135097	MSI1	12	0.41	0.09	5.08e-06	1
rs2740488, rs3138141, rs2043085, rs17231506, rs72802342, rs429358	6	ENSG00000167670	CHAF1A	19	-0.46	0.1	5.08e-06	1
rs11884770, rs55975637, rs1626340, rs3138141, rs2043085, rs72802342, rs11080055	7	ENSG00000130309	COLGALT1	19	0.55	0.12	5.08e-06	1
rs11884770, rs62247658, rs55975637, rs2740488, rs3750846, rs3138141, rs17231506, rs11080055, rs429358, rs73036519	10	ENSG00000182851	GPIHBP1	8	0.19	0.04	5.08e-06	1
rs55975637, rs1626340, rs2740488, rs2043085, rs17231506, rs72802342, rs11080055, rs429358, rs73036519	9	ENSG00000167670	CHAF1A	19	-0.5	0.11	5.08e-06	1
rs1626340, rs2740488, rs3138141, rs2043085, rs72802342, rs11080055, rs67538026	7	ENSG00000101323	HAO1	20	-0.56	0.12	5.09e-06	1
rs62247658, rs55975637, rs1626340, rs2043085, rs2070895, rs17231506, rs72802342	7	ENSG00000090581	GNPTG	16	0.48	0.1	5.09e-06	1
rs55975637, rs1626340, rs3138141, rs2070895, rs17231506, rs11080055, rs67538026, rs429358, rs73036519	9	ENSG00000214417	KRT18P13	9	0.08	0.02	5.1e-06	1
rs62247658, rs1626340, rs3750846, rs3138141, rs67538026	5	ENSG00000182851	GPIHBP1	8	0.17	0.04	5.1e-06	1
rs11884770, rs2043085, rs2070895, rs17231506, rs67538026, rs73036519	6	ENSG00000138073	PREB	2	0.73	0.16	5.1e-06	1
rs2740488, rs3138141, rs2070895, rs72802342, rs73036519	5	ENSG00000229263	-	7	0.09	0.02	5.1e-06	1
rs55975637, rs1626340, rs2740488, rs2043085, rs2070895, rs17231506, rs72802342, rs11080055, rs73036519	9	ENSG00000173599	PC	11	0.64	0.14	5.11e-06	1
rs62247658, rs55975637, rs2740488, rs72802342, rs67538026, rs73036519	6	ENSG00000214711	CAPN14	2	-0.09	0.02	5.11e-06	1
rs1626340, rs2043085, rs2070895, rs72802342, rs67538026, rs73036519	6	ENSG00000100439	ABHD4	14	0.51	0.11	5.12e-06	1
rs11884770, rs55975637, rs3138141, rs2043085, rs2070895	5	ENSG00000104755	ADAM2	8	0.11	0.02	5.12e-06	1
rs55975637, rs2740488, rs2043085, rs2070895, rs17231506, rs72802342	6	ENSG00000173599	PC	11	0.62	0.13	5.12e-06	1
rs11884770, rs62247658, rs1626340, rs3750846, rs3138141, rs2043085, rs2070895, rs72802342, rs11080055, rs67538026	10	ENSG00000116752	BCAS2	1	-0.5	0.11	5.12e-06	1
rs11884770, rs55975637, rs2740488, rs3138141, rs2043085, rs2070895, rs72802342, rs11080055	8	ENSG00000173599	PC	11	0.64	0.14	5.12e-06	1
rs1626340, rs3750846, rs3138141, rs2043085, rs2070895, rs17231506, rs72802342, rs429358	8	ENSG00000184787	UBE2G2	21	0.34	0.07	5.13e-06	1
rs62247658, rs55975637, rs3750846, rs3138141, rs11080055, rs429358, rs73036519	7	ENSG00000230257	NFE4	7	0.13	0.03	5.13e-06	1
rs11884770, rs62247658, rs55975637, rs2740488, rs3750846, rs3138141, rs2070895, rs11080055, rs429358, rs73036519	10	ENSG00000182851	GPIHBP1	8	0.19	0.04	5.13e-06	1
rs11884770, rs62247658, rs1626340, rs3750846, rs3138141, rs2043085, rs72802342, rs11080055, rs429358	9	ENSG00000182851	GPIHBP1	8	0.19	0.04	5.14e-06	1
rs11884770, rs55975637, rs2740488, rs2043085, rs2070895, rs17231506, rs11080055, rs67538026	8	ENSG00000204897	KRT25	17	0.47	0.1	5.14e-06	1
rs62247658, rs55975637, rs2070895, rs17231506, rs73036519	5	ENSG00000260273	-	6	0.07	0.02	5.14e-06	1
rs11884770, rs62247658, rs55975637, rs1626340, rs3750846, rs3138141, rs2043085, rs2070895, rs17231506, rs72802342, rs11080055, rs429358, rs73036519	13	ENSG00000182851	GPIHBP1	8	0.2	0.04	5.14e-06	1
rs55975637, rs2740488, rs2043085, rs2070895, rs17231506, rs72802342, rs67538026, rs73036519	8	ENSG00000137776	SLTM	15	-0.45	0.1	5.15e-06	1
rs1626340, rs3138141, rs2070895, rs11080055, rs67538026, rs429358, rs73036519	7	ENSG00000189043	NDUFA4	7	-0.5	0.11	5.15e-06	1
rs11884770, rs62247658, rs55975637, rs2740488, rs67538026, rs429358	6	ENSG00000135824	RGS8	1	0.34	0.07	5.15e-06	1
rs2070895, rs11080055	2	ENSG00000166035	LIPC	15	0.73	0.16	5.15e-06	1
rs62247658, rs55975637, rs3138141, rs2043085, rs72802342, rs11080055, rs67538026, rs429358	8	ENSG00000101882	NKAP	X	-0.48	0.1	5.16e-06	1
rs11884770, rs1626340, rs2740488, rs3750846, rs3138141, rs2070895, rs17231506, rs67538026	8	ENSG00000179869	ABCA13	7	0.75	0.16	5.16e-06	1
rs1626340, rs2740488, rs2043085, rs2070895, rs73036519	5	ENSG00000224637	-	2	0.08	0.02	5.16e-06	1
rs62247658, rs1626340, rs2043085, rs72802342, rs11080055, rs67538026	6	ENSG00000106538	RARRES2	7	0.63	0.14	5.16e-06	1
rs1626340, rs2740488, rs2043085, rs2070895, rs17231506, rs11080055, rs67538026, rs73036519	8	ENSG00000188868	ZNF563	19	-0.45	0.1	5.17e-06	1
rs62247658, rs55975637, rs1626340, rs2740488, rs2043085, rs11080055, rs73036519	7	ENSG00000243775	OSTCP1	6	0.14	0.03	5.17e-06	1
rs11884770, rs62247658, rs2740488, rs3750846, rs2070895, rs17231506, rs429358, rs73036519	8	ENSG00000175183	CSRP2	12	-0.73	0.16	5.18e-06	1
rs11884770, rs1626340, rs2740488, rs2043085, rs17231506, rs72802342, rs429358, rs73036519	8	ENSG00000167670	CHAF1A	19	-0.48	0.1	5.18e-06	1
rs62247658, rs55975637, rs1626340, rs3750846, rs2070895, rs429358	6	ENSG00000175183	CSRP2	12	-0.73	0.16	5.18e-06	1
rs55975637, rs1626340, rs2043085	3	ENSG00000044574	HSPA5	9	0.71	0.15	5.18e-06	1
rs11884770, rs62247658, rs1626340, rs3750846, rs2070895, rs17231506, rs72802342, rs429358	8	ENSG00000124006	OBSL1	2	0.09	0.02	5.18e-06	1
rs11884770, rs62247658, rs55975637, rs3750846, rs3138141, rs2070895, rs17231506, rs11080055, rs429358	9	ENSG00000182851	GPIHBP1	8	0.19	0.04	5.19e-06	1
rs11884770, rs55975637, rs2740488, rs2043085, rs67538026, rs73036519	6	ENSG00000181090	EHMT1	9	-0.42	0.09	5.19e-06	1
rs11884770, rs2740488, rs3750846, rs72802342, rs11080055, rs67538026, rs429358	7	ENSG00000188895	MSL1	17	0.04	0.01	5.19e-06	1
rs11884770, rs62247658, rs3750846, rs17231506, rs11080055, rs67538026, rs73036519	7	ENSG00000091262	ABCC6	16	0.12	0.03	5.19e-06	1
rs62247658, rs2740488, rs2043085, rs2070895, rs17231506, rs67538026	6	ENSG00000166035	LIPC	15	0.67	0.15	5.2e-06	1
rs11884770, rs62247658, rs55975637, rs1626340, rs2740488, rs3138141, rs2070895, rs429358, rs73036519	9	ENSG00000110900	TSPAN11	12	0.51	0.11	5.2e-06	1
rs11884770, rs1626340, rs2740488, rs17231506, rs72802342	5	ENSG00000079335	CDC14A	1	-0.46	0.1	5.2e-06	1
rs62247658, rs1626340, rs3750846, rs3138141, rs2070895, rs17231506	6	ENSG00000228196	PTPN2P1	1	-0.14	0.03	5.2e-06	1
rs62247658, rs55975637, rs2740488, rs2043085, rs17231506, rs72802342, rs11080055, rs67538026, rs73036519	9	ENSG00000214711	CAPN14	2	-0.08	0.02	5.21e-06	1
rs11884770, rs62247658, rs3750846, rs2070895, rs17231506, rs72802342, rs67538026, rs429358, rs73036519	9	ENSG00000124006	OBSL1	2	0.09	0.02	5.21e-06	1
rs11884770, rs62247658, rs55975637, rs2740488, rs3138141, rs11080055, rs73036519	7	ENSG00000214711	CAPN14	2	-0.07	0.02	5.21e-06	1
rs11884770, rs62247658, rs2043085, rs2070895, rs17231506, rs11080055	6	ENSG00000101017	CD40	20	0.43	0.09	5.21e-06	1
rs62247658, rs55975637, rs1626340, rs2740488, rs2043085, rs2070895, rs17231506, rs72802342, rs73036519	9	ENSG00000090581	GNPTG	16	0.49	0.11	5.22e-06	1
rs11884770, rs2043085, rs67538026	3	ENSG00000169228	RAB24	5	0.6	0.13	5.23e-06	1
rs2740488, rs2070895, rs72802342, rs11080055, rs67538026, rs429358, rs73036519	7	ENSG00000226900	-	10	-0.14	0.03	5.23e-06	1
rs11884770, rs2043085, rs17231506, rs11080055, rs67538026, rs73036519	6	ENSG00000029153	ARNTL2	12	0.67	0.14	5.24e-06	1
rs11884770, rs1626340, rs2043085, rs17231506, rs72802342, rs67538026, rs73036519	7	ENSG00000101323	HAO1	20	-0.57	0.12	5.25e-06	1
rs2740488, rs2043085, rs2070895, rs72802342, rs73036519	5	ENSG00000120802	TMPO	12	-0.61	0.13	5.25e-06	1
rs62247658, rs2043085, rs67538026	3	ENSG00000166292	TMEM100	17	-0.86	0.18	5.25e-06	1
rs62247658, rs1626340, rs2740488, rs2043085, rs17231506, rs72802342, rs73036519	7	ENSG00000090581	GNPTG	16	0.52	0.11	5.25e-06	1
rs62247658, rs55975637, rs1626340, rs2043085, rs2070895, rs73036519	6	ENSG00000181690	PLAG1	8	-0.48	0.1	5.25e-06	1
rs62247658, rs55975637, rs1626340, rs3750846, rs3138141, rs2070895, rs17231506, rs429358	8	ENSG00000175183	CSRP2	12	-0.72	0.15	5.26e-06	1
rs55975637, rs1626340, rs2740488, rs3138141, rs2043085, rs72802342, rs11080055, rs73036519	8	ENSG00000130303	BST2	19	0.7	0.15	5.26e-06	1
rs55975637, rs1626340, rs3138141, rs2043085, rs2070895, rs17231506, rs72802342, rs11080055, rs67538026	9	ENSG00000122873	CISD1	10	-0.62	0.13	5.26e-06	1
rs62247658, rs1626340, rs3750846, rs3138141, rs2070895, rs17231506, rs72802342, rs11080055, rs67538026	9	ENSG00000124006	OBSL1	2	0.09	0.02	5.26e-06	1
rs11884770, rs62247658, rs55975637, rs2070895, rs17231506, rs72802342, rs67538026	7	ENSG00000227558	PGM5P2	9	-0.08	0.02	5.26e-06	1
rs1626340, rs2740488, rs2043085, rs2070895, rs17231506, rs72802342, rs67538026, rs429358	8	ENSG00000167670	CHAF1A	19	-0.49	0.11	5.27e-06	1
rs1626340, rs2740488, rs2043085, rs2070895, rs17231506, rs72802342, rs429358, rs73036519	8	ENSG00000167670	CHAF1A	19	-0.48	0.1	5.27e-06	1
rs11884770, rs55975637, rs1626340, rs2043085, rs17231506, rs72802342, rs11080055, rs73036519	8	ENSG00000172348	RCAN2	6	0.93	0.2	5.27e-06	1
rs62247658, rs1626340, rs2740488, rs3750846, rs3138141, rs2043085, rs2070895, rs72802342, rs11080055, rs429358	10	ENSG00000116752	BCAS2	1	-0.52	0.11	5.27e-06	1
rs1626340, rs2740488, rs2070895, rs17231506, rs72802342, rs11080055, rs67538026, rs429358	8	ENSG00000260198	-	16	0.08	0.02	5.28e-06	1
rs62247658, rs3750846, rs2070895, rs17231506, rs73036519	5	ENSG00000180347	CCDC129	7	0.05	0.01	5.28e-06	1
rs11884770, rs17231506, rs72802342, rs67538026	4	ENSG00000241127	YAE1D1	7	-0.5	0.11	5.28e-06	1
rs1626340, rs3138141, rs2043085, rs72802342, rs11080055, rs67538026, rs73036519	7	ENSG00000124098	FAM210B	20	-0.65	0.14	5.28e-06	1
rs1626340, rs2043085, rs2070895, rs72802342, rs11080055, rs67538026, rs73036519	7	ENSG00000164825	DEFB1	8	-0.78	0.17	5.28e-06	1
rs11884770, rs62247658, rs1626340, rs2740488, rs3138141, rs2043085, rs2070895, rs17231506, rs72802342, rs429358	10	ENSG00000167670	CHAF1A	19	-0.48	0.1	5.28e-06	1
rs11884770, rs62247658, rs1626340, rs3750846, rs3138141, rs2070895, rs72802342, rs11080055, rs429358, rs73036519	10	ENSG00000182851	GPIHBP1	8	0.19	0.04	5.29e-06	1
rs55975637, rs2740488, rs2043085, rs73036519	4	ENSG00000113621	TXNDC15	5	0.61	0.13	5.29e-06	1
rs62247658, rs55975637, rs2070895, rs72802342, rs67538026, rs429358, rs73036519	7	ENSG00000110900	TSPAN11	12	0.48	0.1	5.29e-06	1
rs55975637, rs1626340, rs2740488, rs72802342, rs67538026	5	ENSG00000144677	CTDSPL	3	-0.54	0.12	5.29e-06	1
rs2740488, rs3750846, rs3138141, rs2043085, rs2070895, rs17231506, rs11080055, rs67538026, rs73036519	9	ENSG00000266714	MYO15B	17	0.12	0.03	5.3e-06	1
rs11884770, rs1626340, rs2740488, rs2043085, rs2070895, rs11080055, rs429358, rs73036519	8	ENSG00000149380	P4HA3	11	0.43	0.09	5.3e-06	1
rs11884770, rs55975637, rs2740488, rs2043085, rs2070895, rs72802342, rs11080055, rs73036519	8	ENSG00000144407	PTH2R	2	-0.57	0.12	5.3e-06	1
rs11884770, rs55975637, rs2740488, rs17231506, rs72802342, rs67538026, rs73036519	7	ENSG00000125788	DEFB126	20	-0.72	0.16	5.31e-06	1
rs55975637, rs1626340, rs2740488, rs2043085, rs2070895, rs17231506, rs72802342, rs11080055, rs67538026, rs73036519	10	ENSG00000188868	ZNF563	19	-0.45	0.1	5.31e-06	1
rs62247658, rs55975637, rs2740488, rs3750846, rs3138141, rs2070895, rs72802342, rs429358, rs73036519	9	ENSG00000182851	GPIHBP1	8	0.19	0.04	5.31e-06	1
rs2043085, rs2070895, rs17231506, rs11080055, rs73036519	5	ENSG00000166035	LIPC	15	0.68	0.15	5.32e-06	1
rs62247658, rs2043085, rs2070895, rs17231506, rs72802342	5	ENSG00000090581	GNPTG	16	0.51	0.11	5.32e-06	1
rs3750846, rs3138141, rs2043085, rs2070895, rs72802342, rs11080055, rs67538026	7	ENSG00000135241	PNPLA8	7	-0.08	0.02	5.32e-06	1
rs11884770, rs62247658, rs1626340, rs2740488, rs3750846, rs3138141, rs2070895, rs17231506, rs72802342, rs11080055, rs429358, rs73036519	12	ENSG00000182851	GPIHBP1	8	0.19	0.04	5.33e-06	1
rs11884770, rs55975637, rs1626340, rs2740488, rs3138141, rs2070895, rs72802342, rs67538026, rs73036519	9	ENSG00000087253	LPCAT2	16	0.73	0.16	5.33e-06	1
rs11884770, rs62247658, rs55975637, rs1626340, rs2740488, rs3750846, rs3138141, rs11080055, rs73036519	9	ENSG00000182851	GPIHBP1	8	0.18	0.04	5.34e-06	1
rs62247658, rs55975637, rs2740488, rs3750846, rs3138141, rs2043085, rs17231506, rs72802342, rs11080055, rs429358, rs73036519	11	ENSG00000182851	GPIHBP1	8	0.19	0.04	5.34e-06	1
rs55975637, rs1626340, rs2740488, rs3138141, rs72802342, rs11080055, rs67538026, rs73036519	8	ENSG00000134769	DTNA	18	0.45	0.1	5.34e-06	1
rs11884770, rs62247658, rs2740488, rs3750846, rs3138141, rs2043085, rs17231506, rs67538026, rs429358, rs73036519	10	ENSG00000182851	GPIHBP1	8	0.18	0.04	5.34e-06	1
rs11884770, rs55975637, rs2740488, rs3750846, rs3138141, rs72802342, rs429358	7	ENSG00000179869	ABCA13	7	0.74	0.16	5.34e-06	1
rs11884770, rs3138141, rs2070895, rs72802342, rs67538026, rs73036519	6	ENSG00000237773	-	7	-0.05	0.01	5.34e-06	1
rs62247658, rs1626340, rs2740488, rs2043085, rs17231506, rs11080055, rs67538026, rs73036519	8	ENSG00000107566	ERLIN1	10	0.63	0.14	5.35e-06	1
rs11884770, rs62247658, rs1626340, rs3750846, rs3138141, rs2070895, rs72802342, rs67538026	8	ENSG00000124006	OBSL1	2	0.09	0.02	5.36e-06	1
rs11884770, rs62247658, rs55975637, rs2740488, rs3750846, rs3138141, rs2043085, rs72802342, rs11080055, rs429358, rs73036519	11	ENSG00000182851	GPIHBP1	8	0.19	0.04	5.36e-06	1
rs55975637, rs1626340, rs3750846, rs3138141, rs2043085, rs2070895, rs17231506, rs429358	8	ENSG00000182851	GPIHBP1	8	0.18	0.04	5.36e-06	1
rs62247658, rs3750846, rs2070895, rs17231506, rs72802342, rs11080055, rs67538026	7	ENSG00000124006	OBSL1	2	0.09	0.02	5.36e-06	1
rs11884770, rs55975637, rs2043085, rs67538026, rs429358, rs73036519	6	ENSG00000181090	EHMT1	9	-0.42	0.09	5.36e-06	1
rs62247658, rs55975637, rs1626340, rs3750846, rs3138141, rs2070895, rs429358, rs73036519	8	ENSG00000230257	NFE4	7	0.13	0.03	5.36e-06	1
rs11884770, rs62247658, rs1626340, rs3750846, rs2043085, rs17231506, rs67538026	7	ENSG00000225559	-	7	0.05	0.01	5.37e-06	1
rs62247658, rs2740488, rs3750846, rs3138141, rs2070895, rs72802342, rs67538026, rs73036519	8	ENSG00000124006	OBSL1	2	0.09	0.02	5.37e-06	1
rs11884770, rs62247658, rs3138141, rs2043085, rs2070895, rs17231506, rs72802342, rs429358	8	ENSG00000167670	CHAF1A	19	-0.47	0.1	5.37e-06	1
rs62247658, rs55975637, rs1626340, rs2740488, rs3750846, rs3138141, rs17231506, rs72802342, rs11080055, rs429358, rs73036519	11	ENSG00000182851	GPIHBP1	8	0.19	0.04	5.37e-06	1
rs62247658, rs55975637, rs3138141, rs72802342, rs67538026, rs73036519	6	ENSG00000172348	RCAN2	6	0.95	0.21	5.38e-06	1
rs11884770, rs62247658, rs55975637, rs3750846, rs3138141, rs2070895, rs17231506, rs429358, rs73036519	9	ENSG00000175183	CSRP2	12	-0.72	0.16	5.38e-06	1
rs1626340, rs3138141, rs2043085, rs2070895, rs72802342, rs11080055, rs67538026	7	ENSG00000127337	YEATS4	12	-0.55	0.12	5.38e-06	1
rs1626340, rs2043085, rs2070895, rs72802342, rs11080055, rs67538026, rs73036519	7	ENSG00000099958	DERL3	22	0.15	0.03	5.38e-06	1
rs2070895, rs72802342, rs429358	3	ENSG00000137726	FXYD6	11	0.59	0.13	5.38e-06	1
rs62247658, rs1626340, rs2740488, rs3750846, rs3138141, rs11080055	6	ENSG00000115159	GPD2	2	-0.52	0.11	5.38e-06	1
rs2740488, rs3750846, rs3138141, rs2043085, rs2070895, rs11080055	6	ENSG00000179909	ZNF154	19	0.09	0.02	5.38e-06	1
rs62247658, rs2043085, rs2070895, rs17231506, rs67538026	5	ENSG00000128714	HOXD13	2	-0.42	0.09	5.38e-06	1
rs62247658, rs55975637, rs1626340, rs2740488, rs2043085, rs2070895, rs72802342, rs67538026, rs73036519	9	ENSG00000090581	GNPTG	16	0.48	0.1	5.39e-06	1
rs11884770, rs62247658, rs55975637, rs3750846, rs2043085, rs2070895, rs72802342, rs67538026	8	ENSG00000115091	ACTR3	2	-0.57	0.12	5.39e-06	1
rs62247658, rs55975637, rs1626340, rs2740488, rs2043085, rs73036519	6	ENSG00000100578	KIAA0586	14	0.49	0.11	5.4e-06	1
rs62247658, rs2740488, rs3750846, rs3138141, rs2070895, rs17231506, rs72802342, rs11080055, rs67538026	9	ENSG00000140400	MAN2C1	15	0.61	0.13	5.4e-06	1
rs3138141, rs2043085, rs72802342, rs429358, rs73036519	5	ENSG00000149380	P4HA3	11	0.41	0.09	5.41e-06	1
rs11884770, rs62247658, rs3750846, rs3138141, rs2070895, rs17231506, rs72802342, rs11080055, rs429358	9	ENSG00000182851	GPIHBP1	8	0.19	0.04	5.41e-06	1
rs11884770, rs55975637, rs1626340, rs2740488, rs3750846, rs3138141, rs2043085, rs2070895, rs72802342, rs11080055, rs67538026, rs73036519	12	ENSG00000176105	YES1	18	-0.54	0.12	5.41e-06	1
rs11884770, rs62247658, rs3750846, rs2070895, rs17231506, rs72802342, rs11080055, rs67538026, rs429358, rs73036519	10	ENSG00000124006	OBSL1	2	0.09	0.02	5.41e-06	1
rs1626340, rs2043085, rs72802342, rs11080055, rs67538026, rs73036519	6	ENSG00000012048	BRCA1	17	-0.95	0.21	5.42e-06	1
rs62247658, rs55975637, rs1626340, rs2740488, rs3750846, rs3138141, rs2043085, rs2070895, rs72802342, rs73036519	10	ENSG00000179869	ABCA13	7	0.71	0.15	5.42e-06	1
rs55975637, rs1626340, rs2043085, rs11080055, rs73036519	5	ENSG00000184164	CRELD2	22	0.85	0.18	5.42e-06	1
rs11884770, rs1626340, rs2740488, rs3138141, rs2043085, rs72802342, rs11080055, rs67538026	8	ENSG00000053254	FOXN3	14	-0.67	0.14	5.42e-06	1
rs62247658, rs55975637, rs2740488, rs3138141, rs73036519	5	ENSG00000214711	CAPN14	2	-0.08	0.02	5.42e-06	1
rs11884770, rs62247658, rs55975637, rs3750846, rs3138141, rs11080055, rs429358, rs73036519	8	ENSG00000182851	GPIHBP1	8	0.19	0.04	5.43e-06	1
rs11884770, rs1626340, rs2740488, rs2070895, rs72802342, rs11080055, rs67538026, rs73036519	8	ENSG00000125788	DEFB126	20	-0.69	0.15	5.43e-06	1
rs62247658, rs2740488, rs2043085	3	ENSG00000198176	TFDP1	13	-0.55	0.12	5.43e-06	1
rs11884770, rs1626340, rs2043085, rs2070895, rs17231506, rs11080055, rs67538026	7	ENSG00000204897	KRT25	17	0.52	0.11	5.43e-06	1
rs2043085, rs72802342, rs67538026, rs73036519	4	ENSG00000155660	PDIA4	7	0.8	0.17	5.44e-06	1
rs11884770, rs2740488, rs3138141, rs2043085, rs11080055	5	ENSG00000105983	LMBR1	7	-0.54	0.12	5.45e-06	1
rs11884770, rs1626340, rs2740488, rs3750846, rs3138141, rs72802342, rs67538026, rs429358, rs73036519	9	ENSG00000116752	BCAS2	1	-0.53	0.12	5.45e-06	1
rs1626340, rs2740488, rs72802342, rs67538026, rs73036519	5	ENSG00000119927	GPAM	10	-0.68	0.15	5.45e-06	1
rs55975637, rs2740488, rs2043085, rs72802342, rs11080055, rs67538026, rs73036519	7	ENSG00000138073	PREB	2	0.73	0.16	5.45e-06	1
rs62247658, rs3138141, rs2043085, rs2070895, rs67538026, rs73036519	6	ENSG00000012048	BRCA1	17	-1.04	0.22	5.46e-06	1
rs55975637, rs1626340, rs2740488, rs3138141, rs2043085, rs72802342, rs67538026	7	ENSG00000165655	ZNF503	10	-0.56	0.12	5.46e-06	1
rs55975637, rs1626340, rs2043085, rs17231506, rs73036519	5	ENSG00000044574	HSPA5	9	0.66	0.14	5.47e-06	1
rs62247658, rs2043085, rs2070895, rs17231506	4	ENSG00000101017	CD40	20	0.42	0.09	5.47e-06	1
rs1626340, rs2740488, rs3750846, rs3138141, rs11080055, rs67538026	6	ENSG00000182851	GPIHBP1	8	0.19	0.04	5.48e-06	1
rs1626340, rs2043085, rs17231506, rs72802342, rs11080055, rs67538026	6	ENSG00000101323	HAO1	20	-0.62	0.13	5.48e-06	1
rs2043085, rs72802342, rs11080055, rs67538026	4	ENSG00000101323	HAO1	20	-0.56	0.12	5.49e-06	1
rs11884770, rs62247658, rs1626340, rs17231506, rs67538026, rs429358, rs73036519	7	ENSG00000179542	SLITRK4	X	-0.54	0.12	5.49e-06	1
rs11884770, rs62247658, rs1626340, rs3750846, rs3138141, rs2070895, rs17231506, rs67538026	8	ENSG00000182851	GPIHBP1	8	0.18	0.04	5.49e-06	1
rs11884770, rs1626340, rs2740488, rs2043085, rs2070895, rs17231506, rs72802342, rs11080055, rs67538026, rs429358	10	ENSG00000167670	CHAF1A	19	-0.5	0.11	5.49e-06	1
rs62247658, rs2740488, rs2043085, rs72802342, rs67538026, rs73036519	6	ENSG00000012048	BRCA1	17	-0.98	0.21	5.49e-06	1
rs11884770, rs62247658, rs1626340, rs2740488, rs3750846, rs3138141, rs2043085, rs2070895, rs17231506, rs72802342, rs429358, rs73036519	12	ENSG00000182851	GPIHBP1	8	0.19	0.04	5.49e-06	1
rs55975637, rs2740488, rs2070895, rs17231506, rs72802342	5	ENSG00000125788	DEFB126	20	-0.68	0.15	5.5e-06	1
rs3138141, rs2043085, rs2070895, rs72802342, rs11080055, rs67538026, rs429358, rs73036519	8	ENSG00000130669	PAK4	19	0.42	0.09	5.5e-06	1
rs11884770, rs55975637, rs2740488, rs2043085, rs2070895, rs17231506, rs72802342, rs67538026, rs429358, rs73036519	10	ENSG00000167670	CHAF1A	19	-0.48	0.1	5.5e-06	1
rs11884770, rs62247658, rs2043085, rs2070895, rs17231506, rs72802342, rs67538026	7	ENSG00000101017	CD40	20	0.43	0.09	5.5e-06	1
rs55975637, rs1626340, rs2740488, rs2043085, rs2070895, rs429358	6	ENSG00000103316	CRYM	16	-0.59	0.13	5.51e-06	1
rs2070895, rs67538026	2	ENSG00000187823	ZCCHC16	X	-0.46	0.1	5.51e-06	1
rs55975637, rs1626340, rs2740488, rs2043085, rs67538026, rs73036519	6	ENSG00000178425	NT5DC1	6	-0.57	0.12	5.51e-06	1
rs1626340, rs2740488, rs2043085, rs72802342, rs11080055, rs67538026	6	ENSG00000008517	IL32	16	0.83	0.18	5.51e-06	1
rs11884770, rs2740488, rs2070895, rs17231506, rs72802342, rs11080055, rs67538026	7	ENSG00000083544	TDRD3	13	-0.42	0.09	5.51e-06	1
rs11884770, rs62247658, rs55975637, rs1626340, rs2740488, rs2043085, rs2070895, rs17231506, rs72802342, rs73036519	10	ENSG00000090581	GNPTG	16	0.48	0.1	5.51e-06	1
rs62247658, rs3750846, rs2070895, rs72802342, rs11080055, rs67538026	6	ENSG00000135241	PNPLA8	7	-0.08	0.02	5.52e-06	1
rs1626340, rs2740488, rs2043085, rs2070895, rs17231506, rs72802342, rs67538026	7	ENSG00000137776	SLTM	15	-0.45	0.1	5.52e-06	1
rs11884770, rs62247658, rs1626340, rs2740488, rs3750846, rs3138141, rs72802342, rs11080055, rs67538026, rs429358, rs73036519	11	ENSG00000182851	GPIHBP1	8	0.19	0.04	5.52e-06	1
rs55975637, rs1626340, rs2043085, rs2070895, rs17231506, rs72802342, rs67538026, rs429358, rs73036519	9	ENSG00000138073	PREB	2	0.7	0.15	5.53e-06	1
rs11884770, rs2740488, rs72802342, rs11080055, rs67538026, rs73036519	6	ENSG00000008517	IL32	16	0.8	0.17	5.53e-06	1
rs3750846, rs3138141, rs2070895, rs72802342, rs73036519	5	ENSG00000180347	CCDC129	7	0.05	0.01	5.53e-06	1
rs55975637, rs1626340, rs2043085, rs2070895, rs11080055, rs67538026	6	ENSG00000127955	GNAI1	7	-0.63	0.14	5.53e-06	1
rs62247658, rs2070895, rs17231506, rs72802342, rs11080055, rs67538026, rs73036519	7	ENSG00000128928	IVD	15	0.48	0.1	5.54e-06	1
rs1626340, rs2043085, rs73036519	3	ENSG00000137941	TTLL7	1	0.68	0.15	5.54e-06	1
rs11884770, rs62247658, rs3750846, rs2070895, rs17231506, rs72802342, rs429358	7	ENSG00000175183	CSRP2	12	-0.74	0.16	5.54e-06	1
rs62247658, rs3138141, rs2043085, rs11080055, rs67538026, rs73036519	6	ENSG00000154814	OXNAD1	3	-0.47	0.1	5.55e-06	1
rs11884770, rs1626340, rs2740488, rs3138141, rs2043085, rs2070895, rs17231506, rs11080055, rs67538026, rs73036519	10	ENSG00000261757	-	5	0.08	0.02	5.55e-06	1
rs62247658, rs55975637, rs3750846, rs3138141, rs2070895, rs17231506, rs72802342, rs11080055, rs429358, rs73036519	10	ENSG00000182851	GPIHBP1	8	0.19	0.04	5.56e-06	1
rs62247658, rs1626340, rs3750846, rs3138141, rs2070895, rs17231506, rs11080055, rs73036519	8	ENSG00000182851	GPIHBP1	8	0.18	0.04	5.56e-06	1
rs62247658, rs55975637, rs2740488, rs3750846, rs3138141, rs2070895, rs17231506, rs72802342, rs11080055, rs429358, rs73036519	11	ENSG00000182851	GPIHBP1	8	0.19	0.04	5.57e-06	1
rs11884770, rs62247658, rs2740488, rs3750846, rs3138141, rs17231506, rs429358	7	ENSG00000182851	GPIHBP1	8	0.19	0.04	5.57e-06	1
rs55975637, rs1626340, rs2740488, rs2070895, rs17231506, rs72802342, rs67538026, rs73036519	8	ENSG00000136842	TMOD1	9	0.87	0.19	5.57e-06	1
rs62247658, rs2740488, rs3750846, rs3138141, rs17231506, rs72802342, rs429358, rs73036519	8	ENSG00000182851	GPIHBP1	8	0.19	0.04	5.57e-06	1
rs55975637, rs2043085, rs67538026	3	ENSG00000044574	HSPA5	9	0.69	0.15	5.57e-06	1
rs55975637, rs1626340, rs2740488, rs2043085, rs2070895, rs72802342, rs73036519	7	ENSG00000144407	PTH2R	2	-0.59	0.13	5.57e-06	1
rs11884770, rs2043085, rs17231506, rs11080055, rs67538026, rs73036519	6	ENSG00000008517	IL32	16	0.83	0.18	5.57e-06	1
rs11884770, rs62247658, rs2740488, rs3750846, rs3138141	5	ENSG00000182851	GPIHBP1	8	0.17	0.04	5.57e-06	1
rs1626340, rs3138141, rs72802342, rs11080055	4	ENSG00000147443	DOK2	8	0.66	0.14	5.58e-06	1
rs11884770, rs1626340, rs2740488, rs2043085, rs11080055, rs67538026	6	ENSG00000053254	FOXN3	14	-0.68	0.15	5.58e-06	1
rs11884770, rs62247658, rs2740488, rs3750846, rs3138141, rs2070895, rs17231506, rs72802342, rs11080055	9	ENSG00000182851	GPIHBP1	8	0.18	0.04	5.58e-06	1
rs62247658, rs3750846, rs3138141, rs2070895, rs17231506, rs72802342, rs67538026	7	ENSG00000124006	OBSL1	2	0.09	0.02	5.58e-06	1
rs1626340, rs2740488, rs2043085, rs67538026, rs73036519	5	ENSG00000012048	BRCA1	17	-1	0.22	5.59e-06	1
rs62247658, rs2740488, rs3138141, rs2043085, rs67538026, rs429358, rs73036519	7	ENSG00000237310	-	7	-0.13	0.03	5.59e-06	1
rs62247658, rs1626340, rs2070895, rs17231506, rs72802342, rs11080055, rs67538026, rs429358, rs73036519	9	ENSG00000188807	TMEM201	1	-0.16	0.04	5.59e-06	1
rs62247658, rs2070895, rs17231506, rs11080055, rs67538026, rs73036519	6	ENSG00000236166	-	6	0.08	0.02	5.59e-06	1
rs11884770, rs62247658, rs1626340, rs2740488, rs2043085, rs17231506, rs11080055, rs67538026, rs73036519	9	ENSG00000012048	BRCA1	17	-1.05	0.23	5.6e-06	1
rs11884770, rs62247658, rs2070895, rs72802342, rs429358	5	ENSG00000137726	FXYD6	11	0.63	0.14	5.6e-06	1
rs11884770, rs62247658, rs1626340, rs2740488, rs3750846, rs3138141, rs67538026, rs429358, rs73036519	9	ENSG00000182851	GPIHBP1	8	0.19	0.04	5.6e-06	1
rs11884770, rs62247658, rs1626340, rs2740488, rs2070895, rs17231506, rs72802342, rs11080055, rs67538026, rs73036519	10	ENSG00000107566	ERLIN1	10	0.63	0.14	5.61e-06	1
rs11884770, rs62247658, rs3750846, rs3138141, rs2043085, rs2070895, rs72802342, rs11080055, rs67538026, rs429358, rs73036519	11	ENSG00000135241	PNPLA8	7	-0.08	0.02	5.61e-06	1
rs62247658, rs55975637, rs1626340, rs2070895, rs72802342, rs11080055	6	ENSG00000153132	CLGN	4	-1	0.22	5.61e-06	1
rs11884770, rs1626340, rs2740488, rs3138141, rs2043085, rs2070895, rs17231506, rs72802342, rs67538026, rs73036519	10	ENSG00000237773	-	7	-0.05	0.01	5.61e-06	1
rs11884770, rs1626340, rs3138141, rs72802342, rs11080055, rs67538026	6	ENSG00000109180	OCIAD1	4	-0.41	0.09	5.61e-06	1
rs62247658, rs55975637, rs2070895, rs17231506, rs72802342, rs73036519	6	ENSG00000090581	GNPTG	16	0.49	0.11	5.61e-06	1
rs1626340, rs2043085, rs72802342, rs67538026	4	ENSG00000012048	BRCA1	17	-0.95	0.21	5.61e-06	1
rs11884770, rs62247658, rs55975637, rs1626340, rs3138141, rs17231506, rs67538026, rs429358, rs73036519	9	ENSG00000186532	SMYD4	17	-0.04	0.01	5.62e-06	1
rs11884770, rs2740488, rs2043085, rs2070895, rs67538026, rs73036519	6	ENSG00000003393	ALS2	2	-0.58	0.13	5.62e-06	1
rs11884770, rs62247658, rs55975637, rs2740488, rs17231506, rs72802342, rs11080055, rs67538026	8	ENSG00000197343	ZNF655	7	-0.51	0.11	5.62e-06	1
rs62247658, rs55975637, rs1626340, rs2070895, rs11080055, rs429358, rs73036519	7	ENSG00000116017	ARID3A	19	0.63	0.14	5.63e-06	1
rs11884770, rs55975637, rs1626340, rs3750846, rs17231506, rs11080055, rs67538026	7	ENSG00000164845	FAM86FP	12	0.1	0.02	5.63e-06	1
rs11884770, rs62247658, rs55975637, rs2740488, rs2070895, rs67538026, rs429358	7	ENSG00000110900	TSPAN11	12	0.48	0.1	5.64e-06	1
rs62247658, rs1626340, rs2740488, rs3138141, rs2043085, rs2070895, rs17231506, rs72802342, rs67538026, rs429358, rs73036519	11	ENSG00000167670	CHAF1A	19	-0.48	0.1	5.64e-06	1
rs55975637, rs1626340, rs2740488, rs3138141, rs2070895, rs72802342, rs67538026, rs429358, rs73036519	9	ENSG00000226900	-	10	-0.13	0.03	5.64e-06	1
rs62247658, rs55975637, rs2740488, rs2043085, rs2070895, rs72802342, rs11080055, rs67538026, rs429358, rs73036519	10	ENSG00000214711	CAPN14	2	-0.08	0.02	5.64e-06	1
rs55975637, rs1626340, rs2740488, rs3138141, rs2043085, rs72802342, rs11080055, rs67538026	8	ENSG00000124098	FAM210B	20	-0.66	0.14	5.65e-06	1
rs2740488, rs3138141, rs2043085, rs72802342, rs11080055, rs429358	6	ENSG00000157119	KLHL40	3	0.49	0.11	5.65e-06	1
rs1626340, rs2043085, rs2070895, rs17231506, rs72802342, rs11080055, rs67538026, rs429358, rs73036519	9	ENSG00000189043	NDUFA4	7	-0.49	0.11	5.65e-06	1
rs11884770, rs62247658, rs3750846, rs3138141, rs2070895, rs72802342	6	ENSG00000124006	OBSL1	2	0.09	0.02	5.65e-06	1
rs55975637, rs1626340, rs2043085, rs67538026	4	ENSG00000150787	PTS	11	0.61	0.13	5.65e-06	1
rs11884770, rs62247658, rs55975637, rs1626340, rs2740488, rs2070895, rs17231506, rs72802342, rs67538026, rs73036519	10	ENSG00000125788	DEFB126	20	-0.67	0.15	5.66e-06	1
rs11884770, rs62247658, rs2740488, rs3750846, rs3138141, rs2043085, rs2070895, rs17231506, rs11080055, rs429358, rs73036519	11	ENSG00000182851	GPIHBP1	8	0.18	0.04	5.66e-06	1
rs11884770, rs2043085, rs72802342, rs11080055, rs73036519	5	ENSG00000102312	PORCN	X	0.51	0.11	5.66e-06	1
rs62247658, rs1626340, rs2740488, rs3138141, rs2043085, rs72802342, rs67538026, rs429358, rs73036519	9	ENSG00000165973	NELL1	11	-0.53	0.11	5.66e-06	1
rs2740488, rs2043085, rs2070895, rs72802342, rs11080055, rs67538026, rs73036519	7	ENSG00000171103	TRMT61B	2	-0.54	0.12	5.66e-06	1
rs11884770, rs2740488, rs3138141, rs2070895, rs17231506, rs72802342, rs11080055, rs67538026, rs429358, rs73036519	10	ENSG00000107566	ERLIN1	10	0.61	0.13	5.67e-06	1
rs1626340, rs3138141, rs17231506, rs72802342, rs67538026, rs73036519	6	ENSG00000237773	-	7	-0.05	0.01	5.67e-06	1
rs1626340, rs2740488, rs3138141, rs2043085, rs17231506, rs11080055, rs73036519	7	ENSG00000008517	IL32	16	0.79	0.17	5.68e-06	1
rs55975637, rs1626340, rs2740488, rs2043085, rs17231506, rs72802342, rs11080055, rs73036519	8	ENSG00000138073	PREB	2	0.73	0.16	5.68e-06	1
rs62247658, rs55975637, rs2740488, rs3750846, rs2043085, rs2070895, rs17231506, rs11080055, rs67538026, rs73036519	10	ENSG00000266714	MYO15B	17	0.12	0.03	5.68e-06	1
rs11884770, rs55975637, rs2740488, rs3138141, rs2043085, rs2070895, rs11080055, rs73036519	8	ENSG00000144407	PTH2R	2	-0.62	0.13	5.68e-06	1
rs2740488, rs3750846, rs2043085, rs2070895, rs429358	5	ENSG00000198889	DCAF12L1	X	0.52	0.11	5.68e-06	1
rs62247658, rs55975637, rs2740488, rs2070895, rs72802342, rs11080055, rs73036519	7	ENSG00000214711	CAPN14	2	-0.09	0.02	5.69e-06	1
rs1626340, rs2043085, rs2070895, rs67538026, rs73036519	5	ENSG00000101323	HAO1	20	-0.63	0.14	5.69e-06	1
rs55975637, rs1626340, rs2740488, rs2043085, rs17231506, rs11080055, rs73036519	7	ENSG00000137877	SPTBN5	15	0.8	0.17	5.69e-06	1
rs11884770, rs62247658, rs55975637, rs3750846, rs2070895, rs17231506, rs429358, rs73036519	8	ENSG00000154640	BTG3	21	-0.14	0.03	5.7e-06	1
rs11884770, rs55975637, rs1626340, rs3750846, rs3138141, rs2070895, rs429358, rs73036519	8	ENSG00000182851	GPIHBP1	8	0.19	0.04	5.7e-06	1
rs62247658, rs1626340, rs2740488, rs3750846, rs3138141, rs2070895, rs17231506, rs429358, rs73036519	9	ENSG00000182851	GPIHBP1	8	0.19	0.04	5.7e-06	1
rs11884770, rs55975637, rs1626340, rs3750846, rs3138141, rs2043085, rs2070895, rs72802342, rs11080055, rs67538026	10	ENSG00000176105	YES1	18	-0.55	0.12	5.7e-06	1
rs11884770, rs62247658, rs55975637, rs1626340, rs3138141, rs2043085, rs72802342, rs11080055, rs429358	9	ENSG00000064995	TAF11	6	-0.39	0.08	5.71e-06	1
rs62247658, rs2740488, rs3750846, rs3138141, rs2070895, rs17231506, rs429358, rs73036519	8	ENSG00000182851	GPIHBP1	8	0.19	0.04	5.71e-06	1
rs55975637, rs1626340, rs2740488, rs3750846, rs2043085, rs17231506, rs11080055, rs67538026	8	ENSG00000179869	ABCA13	7	0.72	0.16	5.71e-06	1
rs62247658, rs55975637, rs1626340, rs3750846, rs2043085, rs17231506, rs72802342, rs11080055, rs73036519	9	ENSG00000090581	GNPTG	16	0.47	0.1	5.72e-06	1
rs11884770, rs55975637, rs1626340, rs72802342, rs11080055, rs67538026, rs73036519	7	ENSG00000099958	DERL3	22	0.14	0.03	5.72e-06	1
rs1626340, rs2740488, rs3138141, rs2043085, rs2070895, rs17231506, rs72802342, rs11080055, rs67538026, rs73036519	10	ENSG00000107566	ERLIN1	10	0.62	0.13	5.73e-06	1
rs11884770, rs62247658, rs55975637, rs1626340, rs2740488, rs3750846, rs3138141, rs17231506, rs11080055	9	ENSG00000182851	GPIHBP1	8	0.17	0.04	5.73e-06	1
rs55975637, rs3750846, rs3138141, rs2043085, rs72802342, rs11080055, rs67538026	7	ENSG00000176105	YES1	18	-0.53	0.12	5.74e-06	1
rs11884770, rs62247658, rs3750846, rs3138141, rs72802342, rs11080055, rs429358, rs73036519	8	ENSG00000182851	GPIHBP1	8	0.19	0.04	5.74e-06	1
rs2070895, rs17231506, rs67538026, rs73036519	4	ENSG00000132471	WBP2	17	0.52	0.11	5.75e-06	1
rs2740488, rs3138141, rs72802342, rs73036519	4	ENSG00000237773	-	7	-0.04	0.01	5.75e-06	1
rs11884770, rs62247658, rs2043085, rs2070895, rs72802342, rs11080055	6	ENSG00000101017	CD40	20	0.43	0.09	5.75e-06	1
rs11884770, rs55975637, rs1626340, rs2740488, rs3750846, rs3138141, rs2043085, rs17231506, rs72802342, rs73036519	10	ENSG00000179869	ABCA13	7	0.72	0.16	5.76e-06	1
rs1626340, rs2043085, rs17231506, rs11080055, rs67538026, rs73036519	6	ENSG00000196141	SPATS2L	2	-0.52	0.11	5.76e-06	1
rs55975637, rs2740488, rs2043085, rs17231506, rs11080055, rs73036519	6	ENSG00000129691	ASH2L	8	-0.43	0.09	5.76e-06	1
rs62247658, rs1626340, rs3750846, rs3138141, rs2043085, rs2070895, rs17231506, rs72802342, rs429358, rs73036519	10	ENSG00000182851	GPIHBP1	8	0.19	0.04	5.76e-06	1
rs62247658, rs1626340, rs2740488, rs2043085, rs2070895, rs17231506, rs72802342, rs11080055, rs67538026, rs73036519	10	ENSG00000137776	SLTM	15	-0.44	0.1	5.76e-06	1
rs11884770, rs3750846, rs11080055	3	ENSG00000248019	FAM13A-AS1	4	0.07	0.02	5.76e-06	1
rs1626340, rs2043085, rs2070895, rs67538026, rs73036519	5	ENSG00000109065	NAT9	17	0.65	0.14	5.77e-06	1
rs3750846, rs2070895, rs429358, rs73036519	4	ENSG00000175183	CSRP2	12	-0.72	0.16	5.77e-06	1
rs62247658, rs2740488, rs2043085, rs11080055, rs67538026, rs429358	6	ENSG00000229980	TOB1-AS1	17	-0.16	0.03	5.77e-06	1
rs62247658, rs55975637, rs1626340, rs2740488, rs3750846, rs2070895, rs17231506, rs72802342, rs11080055, rs67538026, rs429358, rs73036519	12	ENSG00000182851	GPIHBP1	8	0.19	0.04	5.77e-06	1
rs11884770, rs1626340, rs3750846, rs3138141, rs72802342, rs67538026, rs429358	7	ENSG00000182022	CHST15	10	0.6	0.13	5.77e-06	1
rs1626340, rs3138141, rs2043085, rs2070895, rs72802342, rs67538026, rs73036519	7	ENSG00000012048	BRCA1	17	-0.98	0.21	5.78e-06	1
rs11884770, rs55975637, rs3750846, rs2043085, rs2070895, rs72802342, rs67538026	7	ENSG00000211460	TSN	2	-0.51	0.11	5.78e-06	1
rs1626340, rs2740488, rs72802342, rs67538026, rs73036519	5	ENSG00000211896	IGHG1	14	0.22	0.05	5.78e-06	1
rs62247658, rs3750846, rs2070895, rs72802342, rs11080055	5	ENSG00000135241	PNPLA8	7	-0.08	0.02	5.79e-06	1
rs55975637, rs2043085, rs2070895, rs72802342, rs67538026, rs73036519	6	ENSG00000138073	PREB	2	0.72	0.16	5.79e-06	1
rs62247658, rs1626340, rs3750846, rs2070895, rs72802342, rs67538026, rs73036519	7	ENSG00000124006	OBSL1	2	0.09	0.02	5.79e-06	1
rs1626340, rs2740488, rs2043085, rs17231506, rs72802342, rs11080055, rs73036519	7	ENSG00000012048	BRCA1	17	-1.03	0.22	5.8e-06	1
rs11884770, rs62247658, rs55975637, rs1626340, rs2740488, rs2070895, rs17231506, rs11080055, rs67538026, rs73036519	10	ENSG00000163793	DNAJC5G	2	0.35	0.08	5.8e-06	1
rs2740488, rs2043085, rs72802342	3	ENSG00000198964	SGMS1	10	-0.55	0.12	5.8e-06	1
rs55975637, rs1626340, rs2043085, rs11080055, rs73036519	5	ENSG00000178927	C17orf62	17	0.13	0.03	5.81e-06	1
rs11884770, rs62247658, rs2740488, rs3750846, rs3138141	5	ENSG00000179869	ABCA13	7	0.7	0.15	5.81e-06	1
rs1626340, rs2043085, rs2070895, rs72802342, rs11080055, rs73036519	6	ENSG00000012048	BRCA1	17	-1.02	0.22	5.81e-06	1
rs2043085, rs11080055, rs67538026, rs73036519	4	ENSG00000008517	IL32	16	0.84	0.18	5.81e-06	1
rs62247658, rs1626340, rs3750846, rs3138141, rs2070895, rs429358, rs73036519	7	ENSG00000230257	NFE4	7	0.13	0.03	5.81e-06	1
rs1626340, rs2740488, rs3750846, rs3138141, rs72802342	5	ENSG00000182851	GPIHBP1	8	0.18	0.04	5.82e-06	1
rs2740488, rs3138141, rs2043085, rs72802342, rs11080055, rs67538026, rs429358, rs73036519	8	ENSG00000130669	PAK4	19	0.42	0.09	5.82e-06	1
rs1626340, rs3138141, rs2043085, rs17231506, rs72802342, rs67538026, rs73036519	7	ENSG00000172348	RCAN2	6	0.92	0.2	5.82e-06	1
rs11884770, rs62247658, rs1626340, rs2043085, rs2070895, rs17231506, rs72802342	7	ENSG00000177807	KCNJ10	1	0.61	0.13	5.82e-06	1
rs55975637, rs1626340, rs2740488, rs72802342, rs73036519	5	ENSG00000169967	MAP3K2	2	-0.49	0.11	5.82e-06	1
rs62247658, rs55975637, rs1626340, rs2740488, rs3750846	5	ENSG00000182851	GPIHBP1	8	0.17	0.04	5.82e-06	1
rs11884770, rs62247658, rs55975637, rs2740488, rs3138141, rs2043085, rs72802342, rs11080055, rs429358, rs73036519	10	ENSG00000149380	P4HA3	11	0.42	0.09	5.82e-06	1
rs11884770, rs62247658, rs2740488, rs3750846, rs3138141, rs2070895, rs72802342, rs11080055, rs429358, rs73036519	10	ENSG00000182851	GPIHBP1	8	0.19	0.04	5.83e-06	1
rs11884770, rs55975637, rs2740488, rs2043085, rs72802342	5	ENSG00000130303	BST2	19	0.7	0.15	5.83e-06	1
rs62247658, rs55975637, rs1626340, rs2740488, rs2043085, rs2070895, rs72802342, rs67538026, rs73036519	9	ENSG00000144227	NXPH2	2	0.11	0.02	5.83e-06	1
rs1626340, rs3138141, rs2070895, rs17231506, rs11080055	5	ENSG00000170255	MRGPRX1	11	-0.57	0.12	5.83e-06	1
rs11884770, rs62247658, rs55975637, rs1626340, rs3138141, rs2043085, rs2070895, rs17231506, rs72802342, rs11080055, rs429358	11	ENSG00000167670	CHAF1A	19	-0.49	0.11	5.84e-06	1
rs62247658, rs1626340, rs3138141, rs2043085, rs11080055, rs67538026, rs73036519	7	ENSG00000012048	BRCA1	17	-0.99	0.22	5.84e-06	1
rs55975637, rs1626340, rs2740488, rs2043085, rs72802342, rs11080055, rs67538026, rs73036519	8	ENSG00000178425	NT5DC1	6	-0.57	0.12	5.84e-06	1
rs62247658, rs1626340, rs3750846, rs3138141, rs2070895, rs11080055, rs67538026, rs429358, rs73036519	9	ENSG00000230257	NFE4	7	0.13	0.03	5.84e-06	1
rs11884770, rs62247658, rs1626340, rs3750846, rs3138141, rs2070895, rs11080055, rs429358, rs73036519	9	ENSG00000230257	NFE4	7	0.13	0.03	5.84e-06	1
rs11884770, rs62247658, rs55975637, rs67538026, rs429358, rs73036519	6	ENSG00000269821	KCNQ1OT1	11	-0.06	0.01	5.85e-06	1
rs1626340, rs3138141, rs2043085, rs2070895, rs72802342, rs11080055, rs67538026, rs73036519	8	ENSG00000012048	BRCA1	17	-1.02	0.22	5.85e-06	1
rs2043085, rs67538026	2	ENSG00000090615	GOLGA3	12	0.57	0.12	5.85e-06	1
rs11884770, rs62247658, rs55975637, rs1626340, rs2740488, rs3750846, rs3138141, rs72802342, rs11080055, rs429358	10	ENSG00000182851	GPIHBP1	8	0.19	0.04	5.86e-06	1
rs11884770, rs55975637, rs1626340, rs2740488, rs3138141, rs2070895, rs17231506, rs72802342, rs11080055, rs67538026, rs429358, rs73036519	12	ENSG00000107566	ERLIN1	10	0.61	0.13	5.86e-06	1
rs2740488, rs3138141, rs2070895, rs17231506, rs72802342, rs429358	6	ENSG00000167670	CHAF1A	19	-0.51	0.11	5.86e-06	1
rs11884770, rs62247658, rs55975637, rs1626340, rs2740488, rs3750846, rs3138141, rs2070895, rs17231506, rs72802342, rs429358	11	ENSG00000182851	GPIHBP1	8	0.19	0.04	5.86e-06	1
rs55975637, rs1626340, rs2043085, rs2070895, rs11080055, rs67538026, rs73036519	7	ENSG00000101323	HAO1	20	-0.6	0.13	5.86e-06	1
rs62247658, rs2740488, rs3750846, rs3138141, rs2043085, rs2070895, rs72802342, rs429358, rs73036519	9	ENSG00000158062	UBXN11	1	0.35	0.07	5.86e-06	1
rs11884770, rs55975637, rs3138141, rs2070895, rs72802342, rs11080055, rs67538026, rs429358	8	ENSG00000226900	-	10	-0.13	0.03	5.86e-06	1
rs11884770, rs62247658, rs72802342, rs73036519	4	ENSG00000078399	HOXA9	7	-0.49	0.11	5.86e-06	1
rs11884770, rs62247658, rs1626340, rs2740488, rs3750846, rs3138141, rs429358, rs73036519	8	ENSG00000182851	GPIHBP1	8	0.19	0.04	5.87e-06	1
rs62247658, rs3750846, rs2070895, rs17231506, rs72802342, rs73036519	6	ENSG00000176597	B3GNT5	3	-0.82	0.18	5.87e-06	1
rs11884770, rs62247658, rs55975637, rs2740488, rs2043085, rs2070895, rs72802342, rs73036519	8	ENSG00000214711	CAPN14	2	-0.08	0.02	5.88e-06	1
rs1626340, rs3750846, rs3138141, rs2070895, rs11080055	5	ENSG00000182851	GPIHBP1	8	0.19	0.04	5.88e-06	1
rs11884770, rs1626340, rs2043085, rs72802342, rs67538026	5	ENSG00000099958	DERL3	22	0.15	0.03	5.88e-06	1
rs62247658, rs55975637, rs17231506, rs72802342, rs11080055	5	ENSG00000244752	CRYBB2	22	-0.47	0.1	5.88e-06	1
rs11884770, rs62247658, rs2043085, rs2070895, rs17231506, rs72802342, rs11080055	7	ENSG00000185433	LINC00158	21	0.12	0.03	5.89e-06	1
rs55975637, rs1626340, rs2043085, rs2070895, rs72802342, rs67538026	6	ENSG00000099958	DERL3	22	0.15	0.03	5.89e-06	1
rs11884770, rs62247658, rs2043085, rs17231506, rs67538026, rs73036519	6	ENSG00000198715	C1orf85	1	-0.67	0.15	5.89e-06	1
rs11884770, rs1626340, rs2740488, rs3138141, rs2070895, rs72802342, rs11080055, rs429358	8	ENSG00000198612	COPS8	2	-0.44	0.1	5.9e-06	1
rs11884770, rs62247658, rs55975637, rs1626340, rs2740488, rs3750846, rs3138141, rs2070895	8	ENSG00000182851	GPIHBP1	8	0.18	0.04	5.9e-06	1
rs1626340, rs2740488, rs2043085, rs17231506	4	ENSG00000137877	SPTBN5	15	0.81	0.18	5.9e-06	1
rs62247658, rs1626340, rs2070895, rs17231506, rs72802342, rs73036519	6	ENSG00000137776	SLTM	15	-0.45	0.1	5.9e-06	1
rs62247658, rs2043085, rs2070895, rs72802342, rs11080055, rs67538026, rs73036519	7	ENSG00000106538	RARRES2	7	0.64	0.14	5.9e-06	1
rs55975637, rs3138141, rs2070895, rs72802342, rs11080055, rs67538026, rs429358, rs73036519	8	ENSG00000130669	PAK4	19	0.42	0.09	5.91e-06	1
rs11884770, rs62247658, rs3138141, rs2043085, rs2070895, rs17231506, rs72802342, rs11080055	8	ENSG00000101017	CD40	20	0.42	0.09	5.91e-06	1
rs2740488, rs3138141, rs2070895, rs72802342, rs11080055, rs429358, rs73036519	7	ENSG00000226900	-	10	-0.14	0.03	5.92e-06	1
rs11884770, rs62247658, rs73036519	3	ENSG00000103404	USP31	16	-0.14	0.03	5.92e-06	1
rs55975637, rs2043085, rs2070895, rs17231506, rs11080055	5	ENSG00000163479	SSR2	1	0.75	0.16	5.92e-06	1
rs55975637, rs2740488, rs3138141, rs2043085, rs2070895, rs17231506, rs72802342, rs11080055, rs67538026, rs429358, rs73036519	11	ENSG00000167670	CHAF1A	19	-0.51	0.11	5.93e-06	1
rs11884770, rs62247658, rs2043085, rs2070895, rs72802342, rs11080055, rs67538026	7	ENSG00000101017	CD40	20	0.43	0.09	5.93e-06	1
rs11884770, rs62247658, rs55975637, rs3138141, rs2043085, rs2070895, rs17231506, rs72802342, rs11080055, rs429358, rs73036519	11	ENSG00000167670	CHAF1A	19	-0.48	0.1	5.93e-06	1
rs62247658, rs1626340, rs2740488, rs3138141	4	ENSG00000147896	IFNK	9	-0.63	0.14	5.94e-06	1
rs11884770, rs62247658, rs1626340, rs2740488, rs3750846, rs3138141, rs2070895, rs11080055, rs429358, rs73036519	10	ENSG00000182851	GPIHBP1	8	0.18	0.04	5.94e-06	1
rs11884770, rs55975637, rs1626340, rs2740488, rs3138141, rs2070895, rs17231506, rs72802342, rs429358	9	ENSG00000184374	COLEC10	8	0.28	0.06	5.94e-06	1
rs11884770, rs62247658, rs55975637, rs3750846, rs3138141, rs72802342, rs429358	7	ENSG00000182851	GPIHBP1	8	0.19	0.04	5.94e-06	1
rs62247658, rs55975637, rs1626340, rs2740488, rs3750846, rs3138141, rs11080055, rs429358	8	ENSG00000182851	GPIHBP1	8	0.18	0.04	5.94e-06	1
rs11884770, rs62247658, rs55975637, rs1626340, rs2740488, rs3750846, rs3138141, rs2070895, rs17231506, rs11080055	10	ENSG00000182851	GPIHBP1	8	0.18	0.04	5.94e-06	1
rs1626340, rs3138141, rs2043085, rs2070895, rs72802342, rs11080055, rs67538026, rs73036519	8	ENSG00000124098	FAM210B	20	-0.63	0.14	5.95e-06	1
rs62247658, rs55975637, rs2740488, rs3750846, rs2070895, rs72802342, rs11080055, rs429358	8	ENSG00000175183	CSRP2	12	-0.74	0.16	5.95e-06	1
rs62247658, rs3750846, rs2070895, rs17231506, rs429358	5	ENSG00000175183	CSRP2	12	-0.72	0.16	5.95e-06	1
rs62247658, rs1626340, rs3750846, rs3138141, rs2070895, rs67538026, rs429358	7	ENSG00000230257	NFE4	7	0.13	0.03	5.95e-06	1
rs11884770, rs1626340, rs2043085, rs2070895, rs72802342, rs429358, rs73036519	7	ENSG00000167670	CHAF1A	19	-0.49	0.11	5.96e-06	1
rs55975637, rs1626340, rs3750846, rs3138141, rs2070895, rs17231506, rs67538026	7	ENSG00000164845	FAM86FP	12	0.1	0.02	5.96e-06	1
rs11884770, rs62247658, rs1626340, rs2740488, rs2070895, rs17231506, rs67538026, rs73036519	8	ENSG00000163793	DNAJC5G	2	0.35	0.08	5.97e-06	1
rs55975637, rs1626340, rs2043085, rs2070895, rs17231506, rs72802342, rs67538026, rs429358, rs73036519	9	ENSG00000137776	SLTM	15	-0.44	0.1	5.97e-06	1
rs55975637, rs72802342, rs429358, rs73036519	4	ENSG00000113492	AGXT2	5	0.73	0.16	5.97e-06	1
rs11884770, rs62247658, rs55975637, rs3750846, rs3138141, rs2043085, rs2070895, rs72802342	8	ENSG00000179869	ABCA13	7	0.69	0.15	5.98e-06	1
rs62247658, rs17231506, rs72802342	3	ENSG00000090581	GNPTG	16	0.5	0.11	5.98e-06	1
rs1626340, rs2740488, rs3138141, rs2070895, rs72802342, rs67538026, rs73036519	7	ENSG00000169967	MAP3K2	2	-0.5	0.11	5.99e-06	1
rs11884770, rs55975637, rs1626340, rs2740488, rs72802342, rs11080055, rs73036519	7	ENSG00000231292	IGKV1OR2-108	2	0.17	0.04	5.99e-06	1
rs2070895, rs72802342, rs429358	3	ENSG00000129353	SLC44A2	19	0.56	0.12	5.99e-06	1
rs11884770, rs62247658, rs1626340, rs2740488, rs3750846, rs3138141, rs2070895, rs17231506, rs72802342, rs73036519	10	ENSG00000182851	GPIHBP1	8	0.18	0.04	6e-06	1
rs11884770, rs55975637, rs1626340, rs2740488, rs2043085, rs2070895, rs429358	7	ENSG00000142252	GEMIN7	19	0.44	0.1	6e-06	1
rs55975637, rs1626340, rs3138141, rs2043085, rs72802342, rs67538026	6	ENSG00000178425	NT5DC1	6	-0.57	0.12	6e-06	1
rs62247658, rs3750846, rs2070895, rs72802342, rs11080055, rs67538026, rs429358	7	ENSG00000124006	OBSL1	2	0.09	0.02	6.01e-06	1
rs62247658, rs55975637, rs3750846, rs2043085, rs2070895, rs17231506, rs429358	7	ENSG00000175183	CSRP2	12	-0.73	0.16	6.01e-06	1
rs2043085, rs11080055, rs67538026	3	ENSG00000154723	ATP5J	21	-0.53	0.11	6.02e-06	1
rs11884770, rs62247658, rs3138141, rs2043085, rs2070895, rs72802342, rs429358, rs73036519	8	ENSG00000104827	CGB	19	0.3	0.07	6.02e-06	1
rs2043085, rs67538026, rs73036519	3	ENSG00000236624	CCDC163P	1	0.04	0.01	6.02e-06	1
rs11884770, rs62247658, rs55975637, rs17231506, rs67538026, rs429358, rs73036519	7	ENSG00000213857	-	22	0.08	0.02	6.03e-06	1
rs62247658, rs1626340, rs3750846, rs2043085, rs17231506, rs72802342, rs11080055	7	ENSG00000163736	PPBP	4	0.85	0.19	6.03e-06	1
rs11884770, rs55975637, rs1626340, rs3138141, rs2070895, rs72802342, rs11080055, rs73036519	8	ENSG00000237773	-	7	-0.04	0.01	6.04e-06	1
rs11884770, rs55975637, rs1626340, rs2043085, rs2070895, rs17231506, rs72802342, rs67538026, rs73036519	9	ENSG00000137776	SLTM	15	-0.45	0.1	6.04e-06	1
rs55975637, rs2070895, rs11080055, rs67538026, rs429358, rs73036519	6	ENSG00000226900	-	10	-0.13	0.03	6.04e-06	1
rs11884770, rs62247658, rs1626340, rs3138141, rs2043085, rs2070895, rs72802342, rs67538026, rs73036519	9	ENSG00000012048	BRCA1	17	-1	0.22	6.04e-06	1
rs62247658, rs55975637, rs1626340, rs3750846, rs3138141, rs2043085, rs2070895, rs17231506, rs72802342, rs429358	10	ENSG00000182851	GPIHBP1	8	0.19	0.04	6.04e-06	1
rs55975637, rs1626340, rs2740488, rs3138141, rs2043085, rs2070895, rs17231506, rs72802342, rs11080055, rs67538026, rs73036519	11	ENSG00000172348	RCAN2	6	0.94	0.2	6.04e-06	1
rs11884770, rs62247658, rs1626340, rs3750846, rs17231506, rs72802342, rs67538026, rs429358	8	ENSG00000175183	CSRP2	12	-0.72	0.16	6.05e-06	1
rs55975637, rs1626340, rs17231506, rs72802342	4	ENSG00000079335	CDC14A	1	-0.44	0.1	6.05e-06	1
rs62247658, rs55975637, rs1626340, rs2740488, rs3750846, rs3138141, rs2070895, rs17231506, rs72802342, rs11080055	10	ENSG00000182851	GPIHBP1	8	0.18	0.04	6.05e-06	1
rs55975637, rs2740488, rs2043085, rs2070895, rs17231506, rs72802342	6	ENSG00000110048	OSBP	11	0.36	0.08	6.06e-06	1
rs3750846, rs2070895	2	ENSG00000115091	ACTR3	2	-0.58	0.13	6.06e-06	1
rs1626340, rs2740488, rs3750846, rs2070895, rs72802342, rs67538026	6	ENSG00000121807	CCR2	3	0.14	0.03	6.06e-06	1
rs62247658, rs55975637, rs1626340, rs3750846, rs3138141, rs2070895, rs17231506, rs72802342, rs11080055, rs429358	10	ENSG00000182851	GPIHBP1	8	0.19	0.04	6.06e-06	1
rs11884770, rs1626340, rs2043085, rs2070895, rs11080055, rs67538026, rs73036519	7	ENSG00000261757	-	5	0.08	0.02	6.06e-06	1
rs62247658, rs17231506, rs72802342, rs11080055	4	ENSG00000244752	CRYBB2	22	-0.49	0.11	6.06e-06	1
rs2740488, rs67538026, rs73036519	3	ENSG00000112983	BRD8	5	0.49	0.11	6.07e-06	1
rs62247658, rs55975637, rs1626340, rs2740488, rs2043085, rs72802342, rs11080055, rs67538026, rs73036519	9	ENSG00000144227	NXPH2	2	0.11	0.02	6.07e-06	1
rs11884770, rs62247658, rs55975637, rs1626340, rs3750846, rs2043085, rs2070895, rs72802342, rs11080055, rs67538026	10	ENSG00000176105	YES1	18	-0.55	0.12	6.07e-06	1
rs11884770, rs1626340, rs2740488, rs2043085, rs17231506, rs72802342, rs11080055, rs67538026, rs73036519	9	ENSG00000012048	BRCA1	17	-1.01	0.22	6.07e-06	1
rs11884770, rs62247658, rs55975637, rs17231506, rs72802342, rs67538026, rs73036519	7	ENSG00000148655	C10orf11	10	0.47	0.1	6.07e-06	1
rs55975637, rs1626340, rs2740488, rs17231506, rs429358, rs73036519	6	ENSG00000188993	LRRC66	4	-0.05	0.01	6.08e-06	1
rs11884770, rs1626340, rs2740488, rs3750846, rs3138141, rs2043085, rs72802342, rs11080055	8	ENSG00000182851	GPIHBP1	8	0.19	0.04	6.08e-06	1
rs62247658, rs3138141, rs2043085, rs2070895, rs17231506, rs72802342, rs11080055, rs429358, rs73036519	9	ENSG00000167670	CHAF1A	19	-0.47	0.1	6.08e-06	1
rs62247658, rs2740488, rs3750846	3	ENSG00000158062	UBXN11	1	0.33	0.07	6.08e-06	1
rs62247658, rs1626340, rs3138141, rs2043085, rs2070895, rs72802342, rs11080055, rs67538026, rs73036519	9	ENSG00000012048	BRCA1	17	-1.02	0.22	6.08e-06	1
rs11884770, rs62247658, rs2043085, rs2070895, rs17231506, rs11080055, rs67538026, rs73036519	8	ENSG00000101017	CD40	20	0.42	0.09	6.1e-06	1
rs55975637, rs2740488, rs2070895, rs72802342, rs11080055, rs67538026, rs429358	7	ENSG00000260198	-	16	0.08	0.02	6.1e-06	1
rs62247658, rs2043085, rs2070895, rs17231506, rs67538026	5	ENSG00000166035	LIPC	15	0.7	0.15	6.1e-06	1
rs11884770, rs62247658, rs2740488, rs3750846, rs17231506, rs11080055	6	ENSG00000182851	GPIHBP1	8	0.18	0.04	6.1e-06	1
rs55975637, rs2740488, rs3138141, rs67538026, rs73036519	5	ENSG00000172780	RAB43	3	0.44	0.1	6.11e-06	1
rs62247658, rs55975637, rs1626340, rs3750846, rs3138141, rs2070895, rs429358	7	ENSG00000182851	GPIHBP1	8	0.19	0.04	6.11e-06	1
rs55975637, rs1626340, rs3138141, rs2043085, rs17231506, rs429358, rs73036519	7	ENSG00000237310	-	7	-0.13	0.03	6.11e-06	1
rs1626340, rs429358	2	ENSG00000116017	ARID3A	19	0.69	0.15	6.12e-06	1
rs11884770, rs1626340, rs2070895, rs429358	4	ENSG00000268442	HAVCR1P1	19	0.08	0.02	6.12e-06	1
rs1626340, rs3138141, rs72802342, rs11080055	4	ENSG00000117984	CTSD	11	0.42	0.09	6.12e-06	1
rs62247658, rs1626340, rs2740488, rs3750846, rs3138141, rs2043085, rs2070895, rs17231506, rs72802342, rs429358	10	ENSG00000182851	GPIHBP1	8	0.19	0.04	6.12e-06	1
rs11884770, rs62247658, rs17231506, rs11080055, rs73036519	5	ENSG00000102359	SRPX2	X	-0.69	0.15	6.12e-06	1
rs11884770, rs55975637, rs1626340, rs2740488, rs2043085, rs2070895, rs17231506, rs72802342, rs73036519	9	ENSG00000173599	PC	11	0.63	0.14	6.13e-06	1
rs11884770, rs1626340, rs2740488, rs429358, rs73036519	5	ENSG00000167311	ART5	11	-0.71	0.15	6.13e-06	1
rs1626340, rs72802342	2	ENSG00000126653	NSRP1	17	-0.56	0.12	6.13e-06	1
rs1626340, rs2740488, rs3138141, rs2043085, rs2070895, rs17231506, rs72802342, rs67538026, rs429358, rs73036519	10	ENSG00000167670	CHAF1A	19	-0.49	0.11	6.13e-06	1
rs62247658, rs1626340, rs2740488, rs3750846, rs3138141, rs2070895, rs72802342, rs429358	8	ENSG00000182851	GPIHBP1	8	0.19	0.04	6.13e-06	1
rs11884770, rs55975637, rs1626340, rs2740488, rs3750846, rs3138141, rs67538026	7	ENSG00000164845	FAM86FP	12	0.09	0.02	6.14e-06	1
rs11884770, rs62247658, rs55975637, rs2740488, rs3138141, rs2043085, rs2070895, rs11080055, rs67538026, rs73036519	10	ENSG00000117226	GBP3	1	0.81	0.18	6.14e-06	1
rs11884770, rs62247658, rs55975637, rs3750846, rs3138141, rs2070895, rs17231506, rs72802342, rs11080055, rs429358	10	ENSG00000175183	CSRP2	12	-0.74	0.16	6.14e-06	1
rs55975637, rs2740488, rs3138141, rs2043085, rs17231506, rs72802342, rs67538026, rs429358, rs73036519	9	ENSG00000167670	CHAF1A	19	-0.49	0.11	6.14e-06	1
rs1626340, rs2740488, rs3138141, rs2043085, rs2070895, rs11080055	6	ENSG00000173599	PC	11	0.63	0.14	6.14e-06	1
rs11884770, rs62247658, rs2740488, rs72802342, rs11080055	5	ENSG00000146411	SLC2A12	6	0.51	0.11	6.15e-06	1
rs11884770, rs62247658, rs1626340, rs2740488, rs3750846, rs2043085, rs2070895	7	ENSG00000179869	ABCA13	7	0.73	0.16	6.15e-06	1
rs55975637, rs1626340, rs2043085, rs72802342, rs11080055, rs67538026, rs73036519	7	ENSG00000205981	DNAJC19	3	-0.53	0.12	6.15e-06	1
rs11884770, rs1626340, rs2740488, rs3750846, rs3138141, rs2043085, rs2070895, rs72802342, rs11080055, rs429358, rs73036519	11	ENSG00000116752	BCAS2	1	-0.51	0.11	6.15e-06	1
rs55975637, rs1626340, rs2740488, rs3138141, rs2043085, rs11080055, rs67538026	7	ENSG00000127955	GNAI1	7	-0.63	0.14	6.15e-06	1
rs1626340, rs2043085, rs2070895, rs17231506, rs72802342, rs11080055, rs67538026	7	ENSG00000101323	HAO1	20	-0.57	0.12	6.16e-06	1
rs55975637, rs1626340, rs2740488, rs3750846, rs3138141, rs2043085, rs72802342, rs11080055	8	ENSG00000167302	ENTHD2	17	0.6	0.13	6.16e-06	1
rs11884770, rs1626340, rs2043085, rs2070895, rs17231506, rs11080055, rs67538026, rs429358, rs73036519	9	ENSG00000123965	PMS2P5	7	-0.04	0.01	6.17e-06	1
rs2740488, rs3750846, rs2043085, rs2070895, rs17231506, rs73036519	6	ENSG00000180347	CCDC129	7	0.04	0.01	6.17e-06	1
rs11884770, rs55975637, rs1626340, rs2740488, rs3138141, rs2070895	6	ENSG00000178172	SPINK6	5	0.09	0.02	6.17e-06	1
rs11884770, rs62247658, rs2740488, rs3750846, rs3138141, rs72802342, rs429358, rs73036519	8	ENSG00000182851	GPIHBP1	8	0.19	0.04	6.17e-06	1
rs62247658, rs55975637, rs1626340, rs2740488, rs2043085, rs72802342, rs67538026	7	ENSG00000100578	KIAA0586	14	0.49	0.11	6.17e-06	1
rs11884770, rs62247658, rs1626340, rs2740488, rs3750846, rs3138141, rs2070895, rs17231506, rs72802342, rs429358	10	ENSG00000182851	GPIHBP1	8	0.19	0.04	6.18e-06	1
rs55975637, rs2740488, rs2070895, rs17231506, rs11080055	5	ENSG00000115474	KCNJ13	2	0.5	0.11	6.18e-06	1
rs11884770, rs62247658, rs1626340, rs3750846, rs3138141, rs2043085, rs2070895, rs17231506, rs11080055, rs429358, rs73036519	11	ENSG00000182851	GPIHBP1	8	0.18	0.04	6.18e-06	1
rs62247658, rs1626340, rs3750846, rs3138141, rs2043085, rs2070895, rs72802342, rs11080055, rs67538026, rs429358	10	ENSG00000116752	BCAS2	1	-0.52	0.11	6.18e-06	1
rs62247658, rs55975637, rs3750846, rs3138141, rs11080055, rs429358, rs73036519	7	ENSG00000175183	CSRP2	12	-0.73	0.16	6.18e-06	1
rs55975637, rs1626340, rs3138141, rs17231506, rs67538026, rs429358, rs73036519	7	ENSG00000214417	KRT18P13	9	0.08	0.02	6.18e-06	1
rs1626340, rs2740488, rs73036519	3	ENSG00000169967	MAP3K2	2	-0.51	0.11	6.19e-06	1
rs62247658, rs2740488, rs3750846, rs11080055, rs67538026, rs429358	6	ENSG00000230257	NFE4	7	0.13	0.03	6.19e-06	1
rs1626340, rs2740488, rs17231506, rs72802342, rs429358	5	ENSG00000165188	RNF183	9	0.38	0.08	6.19e-06	1
rs11884770, rs62247658, rs3750846, rs3138141, rs17231506, rs11080055, rs429358, rs73036519	8	ENSG00000182851	GPIHBP1	8	0.19	0.04	6.19e-06	1
rs11884770, rs62247658, rs3750846, rs3138141, rs11080055, rs429358	6	ENSG00000182851	GPIHBP1	8	0.18	0.04	6.2e-06	1
rs11884770, rs62247658, rs2740488, rs3138141, rs2043085, rs2070895, rs67538026, rs73036519	8	ENSG00000185101	ANO9	11	0.1	0.02	6.2e-06	1
rs1626340, rs3138141, rs2043085, rs2070895, rs17231506, rs11080055	6	ENSG00000103148	NPRL3	16	0.06	0.01	6.2e-06	1
rs55975637, rs1626340, rs2740488, rs17231506, rs72802342, rs73036519	6	ENSG00000150048	CLEC1A	12	0.46	0.1	6.2e-06	1
rs62247658, rs2740488, rs2043085, rs2070895, rs17231506, rs11080055, rs67538026	7	ENSG00000101017	CD40	20	0.42	0.09	6.2e-06	1
rs62247658, rs55975637, rs1626340, rs72802342, rs11080055, rs67538026	6	ENSG00000177239	MAN1B1	9	0.56	0.12	6.2e-06	1
rs3138141, rs2043085, rs17231506, rs72802342, rs73036519	5	ENSG00000172348	RCAN2	6	0.82	0.18	6.2e-06	1
rs1626340, rs2043085, rs2070895, rs11080055, rs67538026, rs429358	6	ENSG00000189043	NDUFA4	7	-0.5	0.11	6.21e-06	1
rs62247658, rs1626340, rs2740488, rs3138141, rs2043085, rs2070895, rs67538026	7	ENSG00000163515	RETNLB	3	0.36	0.08	6.21e-06	1
rs11884770, rs62247658, rs55975637, rs1626340, rs3750846, rs3138141, rs2043085, rs72802342, rs11080055, rs429358	10	ENSG00000182851	GPIHBP1	8	0.19	0.04	6.21e-06	1
rs11884770, rs55975637, rs1626340, rs2740488, rs2070895, rs17231506, rs72802342, rs67538026, rs73036519	9	ENSG00000137776	SLTM	15	-0.46	0.1	6.21e-06	1
rs11884770, rs62247658, rs1626340, rs2043085, rs2070895, rs11080055, rs73036519	7	ENSG00000243775	OSTCP1	6	0.13	0.03	6.21e-06	1
rs11884770, rs62247658, rs3750846, rs3138141, rs429358	5	ENSG00000182851	GPIHBP1	8	0.18	0.04	6.21e-06	1
rs62247658, rs55975637, rs1626340, rs3750846, rs2070895, rs11080055, rs67538026, rs429358, rs73036519	9	ENSG00000230257	NFE4	7	0.14	0.03	6.22e-06	1
rs55975637, rs2740488, rs2043085, rs11080055, rs67538026	5	ENSG00000090615	GOLGA3	12	0.56	0.12	6.23e-06	1
rs11884770, rs55975637, rs1626340, rs2740488, rs3750846, rs3138141, rs2043085	7	ENSG00000179869	ABCA13	7	0.73	0.16	6.24e-06	1
rs62247658, rs55975637, rs2740488, rs3138141, rs2043085, rs2070895, rs17231506, rs67538026	8	ENSG00000135097	MSI1	12	0.38	0.08	6.24e-06	1
rs62247658, rs2070895, rs72802342, rs73036519	4	ENSG00000090581	GNPTG	16	0.51	0.11	6.24e-06	1
rs11884770, rs55975637, rs1626340, rs2740488, rs3138141, rs2043085, rs17231506, rs72802342	8	ENSG00000186924	KRTAP22-1	21	0.26	0.06	6.24e-06	1
rs11884770, rs55975637, rs2740488, rs3138141, rs2070895, rs67538026, rs73036519	7	ENSG00000237773	-	7	-0.04	0.01	6.24e-06	1
rs62247658, rs1626340, rs2740488, rs3750846, rs3138141, rs2070895, rs67538026, rs429358, rs73036519	9	ENSG00000230257	NFE4	7	0.13	0.03	6.24e-06	1
rs55975637, rs1626340, rs11080055, rs73036519	4	ENSG00000105810	CDK6	7	-0.38	0.08	6.24e-06	1
rs55975637, rs2740488, rs2043085, rs2070895, rs17231506, rs72802342	6	ENSG00000100439	ABHD4	14	0.49	0.11	6.25e-06	1
rs55975637, rs1626340, rs2043085, rs11080055, rs73036519	5	ENSG00000145050	MANF	3	0.85	0.18	6.26e-06	1
rs55975637, rs1626340, rs2740488, rs2043085, rs2070895, rs72802342, rs67538026, rs73036519	8	ENSG00000099958	DERL3	22	0.15	0.03	6.26e-06	1
rs62247658, rs2740488, rs2043085, rs11080055, rs73036519	5	ENSG00000174871	CNIH2	11	0.55	0.12	6.26e-06	1
rs55975637, rs3750846, rs2070895	3	ENSG00000115091	ACTR3	2	-0.56	0.12	6.26e-06	1
rs2740488, rs3750846, rs3138141, rs11080055	4	ENSG00000182851	GPIHBP1	8	0.17	0.04	6.27e-06	1
rs1626340, rs2740488, rs72802342, rs67538026, rs73036519	5	ENSG00000240864	IGKV1-16	2	0.17	0.04	6.28e-06	1
rs1626340, rs3750846, rs3138141, rs17231506, rs72802342, rs11080055, rs429358	7	ENSG00000182022	CHST15	10	0.59	0.13	6.28e-06	1
rs11884770, rs62247658, rs2740488, rs3138141, rs429358, rs73036519	6	ENSG00000149380	P4HA3	11	0.42	0.09	6.28e-06	1
rs62247658, rs2740488, rs3750846, rs3138141, rs2070895, rs72802342, rs11080055, rs67538026	8	ENSG00000140400	MAN2C1	15	0.61	0.13	6.28e-06	1
rs11884770, rs62247658, rs1626340, rs2740488, rs3138141, rs2043085, rs2070895, rs17231506, rs72802342, rs11080055, rs429358, rs73036519	12	ENSG00000167670	CHAF1A	19	-0.47	0.1	6.28e-06	1
rs11884770, rs62247658, rs1626340, rs2740488, rs3750846, rs3138141, rs72802342	7	ENSG00000182851	GPIHBP1	8	0.18	0.04	6.28e-06	1
rs62247658, rs1626340, rs3750846, rs3138141, rs2043085, rs2070895, rs17231506, rs11080055, rs429358	9	ENSG00000182851	GPIHBP1	8	0.19	0.04	6.29e-06	1
rs11884770, rs62247658, rs1626340, rs2740488, rs3138141, rs2070895, rs17231506, rs72802342	8	ENSG00000184374	COLEC10	8	0.28	0.06	6.29e-06	1
rs55975637, rs1626340, rs2740488, rs2043085, rs2070895, rs17231506, rs11080055, rs67538026	8	ENSG00000161542	PRPSAP1	17	-0.53	0.12	6.29e-06	1
rs11884770, rs55975637, rs2740488, rs2043085, rs2070895, rs72802342	6	ENSG00000173599	PC	11	0.62	0.14	6.29e-06	1
[truncated: 1,486 more rows]

## Sheet: Supplementary Table S4
Supplementary Table S4. eGenes influenced by interaction of complement pathway assigned variants. Given are all eQTL results with a p-value < 1 x 10-5. eGenes, which were identified by eCombinations at least three times with a p-value < 1 x 10-7 were choosen for further investigations.
SNPs	Number of SNPs	Gene	Genesymbol	Chromosome	Effect size	Standard error	P-value
rs7803454	1	ENSG00000121716	PILRB	7	0.59	0.04	2.6e-35
rs10922109, rs61818925, rs17231506, rs8135665	4	ENSG00000134365	CFHR4	1	1.98	0.18	1.4e-24
rs10922109, rs61818925, rs6565597	3	ENSG00000134365	CFHR4	1	1.95	0.18	1.8e-24
rs10922109, rs61818925, rs3138141	3	ENSG00000134365	CFHR4	1	2.05	0.18	6.29e-25
rs10922109, rs61818925, rs17231506	3	ENSG00000134365	CFHR4	1	1.97	0.18	2.33e-24
rs10922109, rs61818925, rs1142	3	ENSG00000134365	CFHR4	1	2.03	0.18	1.23e-24
rs10922109, rs61818925, rs10033900, rs17231506	4	ENSG00000134365	CFHR4	1	2.02	0.18	2.55e-24
rs10922109, rs61818925, rs1142, rs1626340	4	ENSG00000134365	CFHR4	1	2.03	0.18	1.21e-24
rs10922109, rs61818925, rs1142, rs17231506	4	ENSG00000134365	CFHR4	1	1.97	0.18	1.49e-24
rs10922109, rs61818925, rs1142, rs8135665	4	ENSG00000134365	CFHR4	1	2	0.18	1.18e-24
rs10922109, rs61818925, rs3138141, rs73036519	4	ENSG00000134365	CFHR4	1	2.05	0.18	4.06e-25
rs10922109, rs61818925, rs1142, rs17231506, rs8135665	5	ENSG00000134365	CFHR4	1	1.98	0.18	2.58e-24
rs10922109, rs61818925, rs1142, rs6565597, rs73036519	5	ENSG00000134365	CFHR4	1	1.99	0.18	2.03e-24
rs10922109, rs61818925, rs1142, rs73036519, rs8135665	5	ENSG00000134365	CFHR4	1	2.02	0.18	1.5e-24
rs10922109, rs61818925, rs1142, rs7803454, rs3138141, rs73036519	6	ENSG00000134365	CFHR4	1	2.04	0.19	2.23e-24
rs10922109, rs61818925, rs1626340, rs9564692, rs67538026, rs8135665	6	ENSG00000244414	CFHR1	1	1.85	0.17	2e-24
rs10922109, rs61818925, rs6565597, rs8135665	4	ENSG00000134365	CFHR4	1	1.94	0.18	3e-24
rs10922109, rs61818925, rs3138141, rs8135665	4	ENSG00000134365	CFHR4	1	1.97	0.18	3.46e-24
rs10922109, rs61818925, rs11080055	3	ENSG00000134365	CFHR4	1	2	0.18	3.39e-24
rs10922109, rs61818925, rs8135665	3	ENSG00000134365	CFHR4	1	1.94	0.18	3.89e-24
rs10922109, rs61818925, rs1142, rs7803454, rs9564692, rs17231506, rs6565597, rs73036519	8	ENSG00000134365	CFHR4	1	2.02	0.18	4.23e-24
rs10922109, rs61818925, rs1142, rs9564692, rs8135665	5	ENSG00000134365	CFHR4	1	1.98	0.18	4.65e-24
rs10922109, rs570618, rs61818925, rs9564692, rs17231506, rs429358, rs73036519, rs8135665	8	ENSG00000244414	CFHR1	1	1.83	0.17	4.82e-24
rs10922109, rs61818925, rs1142, rs7803454, rs17231506, rs6565597	6	ENSG00000134365	CFHR4	1	2	0.18	5e-24
rs10922109, rs61818925	2	ENSG00000134365	CFHR4	1	1.94	0.18	5.68e-24
rs10922109, rs61818925, rs1142, rs7803454, rs17231506, rs8135665	6	ENSG00000134365	CFHR4	1	1.97	0.18	5.73e-24
rs10922109, rs61818925, rs1142, rs9564692, rs17231506, rs67538026, rs73036519, rs8135665	8	ENSG00000134365	CFHR4	1	1.98	0.18	5.37e-24
rs10922109, rs61818925, rs1142, rs7803454, rs8135665	5	ENSG00000134365	CFHR4	1	1.97	0.18	6.94e-24
rs10922109, rs61818925, rs9564692, rs67538026, rs73036519, rs8135665	6	ENSG00000134365	CFHR4	1	2.02	0.19	8.65e-24
rs10922109, rs61818925, rs17231506, rs6565597	4	ENSG00000134365	CFHR4	1	1.95	0.18	1.09e-23
rs10922109, rs61818925, rs10033900	3	ENSG00000134365	CFHR4	1	1.96	0.18	1.16e-23
rs10922109, rs61818925, rs1142, rs3138141	4	ENSG00000134365	CFHR4	1	1.99	0.19	1.6e-23
rs10922109, rs61818925, rs1142, rs73036519	4	ENSG00000134365	CFHR4	1	1.97	0.18	1.31e-23
rs10922109, rs61818925, rs7803454, rs3138141	4	ENSG00000134365	CFHR4	1	1.98	0.18	1.64e-23
rs10922109, rs61818925, rs1142, rs7803454, rs11080055	5	ENSG00000134365	CFHR4	1	1.98	0.18	1.68e-23
rs10922109, rs61818925, rs1142, rs7803454, rs73036519	5	ENSG00000134365	CFHR4	1	1.99	0.18	1.4e-23
rs10922109, rs61818925, rs3138141, rs429358, rs8135665	5	ENSG00000134365	CFHR4	1	1.97	0.18	1.68e-23
rs10922109, rs61818925, rs17231506, rs67538026, rs73036519	5	ENSG00000134365	CFHR4	1	1.95	0.18	1.41e-23
rs10922109, rs61818925, rs17231506, rs73036519, rs8135665	5	ENSG00000134365	CFHR4	1	1.92	0.18	1.44e-23
rs10922109, rs61818925, rs67538026, rs73036519, rs8135665	5	ENSG00000134365	CFHR4	1	1.96	0.18	1.66e-23
rs10922109, rs61818925, rs1142, rs7803454, rs9564692, rs17231506	6	ENSG00000134365	CFHR4	1	2	0.19	1.61e-23
rs10922109, rs61818925, rs1142, rs3138141, rs17231506, rs8135665	6	ENSG00000134365	CFHR4	1	1.95	0.18	1.61e-23
rs10922109, rs61818925, rs7803454, rs17231506, rs6565597, rs67538026, rs8135665	7	ENSG00000134365	CFHR4	1	1.95	0.18	1.86e-23
rs10922109, rs61818925, rs10033900, rs1626340, rs73036519, rs8135665	6	ENSG00000134365	CFHR4	1	2.01	0.19	1.82e-23
rs10922109, rs61818925, rs7803454, rs17231506, rs67538026, rs8135665	6	ENSG00000134365	CFHR4	1	1.92	0.18	1.81e-23
rs10922109, rs61818925, rs10033900, rs17231506, rs8135665	5	ENSG00000134365	CFHR4	1	1.98	0.18	1.95e-23
rs10922109, rs61818925, rs10033900, rs1626340, rs17231506, rs73036519, rs8135665	7	ENSG00000134365	CFHR4	1	1.97	0.18	1.93e-23
rs10922109, rs61818925, rs7803454, rs6565597	4	ENSG00000134365	CFHR4	1	1.91	0.18	2.07e-23
rs10922109, rs61818925, rs1142, rs3138141, rs73036519	5	ENSG00000134365	CFHR4	1	2	0.19	2.58e-23
rs10922109, rs61818925, rs10033900, rs17231506, rs6565597, rs73036519, rs8135665	7	ENSG00000134365	CFHR4	1	1.93	0.18	2.67e-23
rs10922109, rs61818925, rs1142, rs17231506, rs73036519, rs8135665	6	ENSG00000134365	CFHR4	1	1.94	0.18	2.67e-23
rs10922109, rs61818925, rs7803454, rs3138141, rs6565597, rs73036519	6	ENSG00000134365	CFHR4	1	1.97	0.18	2.7e-23
rs10922109, rs61818925, rs3138141, rs6565597, rs73036519, rs8135665	6	ENSG00000134365	CFHR4	1	1.95	0.18	2.55e-23
rs10922109, rs61818925, rs17231506, rs67538026	4	ENSG00000134365	CFHR4	1	1.95	0.18	2.83e-23
rs10922109, rs61818925, rs1626340, rs8135665	4	ENSG00000134365	CFHR4	1	1.98	0.18	2.95e-23
rs10922109, rs61818925, rs3138141, rs6565597	4	ENSG00000134365	CFHR4	1	1.95	0.18	3.21e-23
rs10922109, rs570618, rs61818925, rs3138141, rs9564692, rs17231506, rs429358, rs73036519, rs8135665	9	ENSG00000244414	CFHR1	1	1.81	0.17	3.17e-23
rs10922109, rs61818925, rs17231506, rs67538026, rs8135665	5	ENSG00000134365	CFHR4	1	1.94	0.18	3.16e-23
rs10922109, rs61818925, rs3138141, rs67538026, rs73036519	5	ENSG00000134365	CFHR4	1	2.01	0.19	3.4e-23
rs10922109, rs61818925, rs7803454, rs17231506, rs67538026	5	ENSG00000134365	CFHR4	1	1.96	0.18	3.53e-23
rs10922109, rs61818925, rs7803454, rs1626340, rs8135665	5	ENSG00000134365	CFHR4	1	1.95	0.18	3.76e-23
rs10922109, rs61818925, rs3138141, rs17231506, rs8135665	5	ENSG00000134365	CFHR4	1	1.94	0.18	3.77e-23
rs10922109, rs61818925, rs17231506, rs11080055	4	ENSG00000134365	CFHR4	1	1.98	0.19	4.01e-23
rs10922109, rs61818925, rs1142, rs7803454	4	ENSG00000134365	CFHR4	1	1.92	0.18	4.15e-23
rs10922109, rs61818925, rs1142, rs3138141, rs17231506, rs73036519	6	ENSG00000134365	CFHR4	1	1.97	0.18	4.19e-23
rs10922109, rs61818925, rs3138141, rs17231506, rs67538026, rs73036519	6	ENSG00000134365	CFHR4	1	2.03	0.19	4.11e-23
rs10922109, rs61818925, rs67538026	3	ENSG00000244414	CFHR1	1	1.79	0.17	4.26e-23
rs10922109, rs61818925, rs9564692, rs67538026, rs73036519, rs8135665	6	ENSG00000244414	CFHR1	1	1.82	0.17	4.62e-23
rs10922109, rs61818925, rs1142, rs3138141, rs17231506	5	ENSG00000134365	CFHR4	1	1.99	0.19	4.72e-23
rs10922109, rs61818925, rs1626340, rs3138141	4	ENSG00000134365	CFHR4	1	1.95	0.18	5.01e-23
rs10922109, rs61818925, rs3138141, rs67538026, rs429358, rs73036519, rs8135665	7	ENSG00000134365	CFHR4	1	1.98	0.19	5.28e-23
rs10922109, rs61818925, rs7803454, rs9564692, rs17231506, rs67538026, rs73036519, rs8135665	8	ENSG00000134365	CFHR4	1	1.97	0.19	5.23e-23
rs10922109, rs61818925, rs67538026, rs73036519	4	ENSG00000134365	CFHR4	1	1.94	0.18	5.9e-23
rs10922109, rs570618, rs61818925, rs9564692, rs17231506, rs429358, rs8135665	7	ENSG00000244414	CFHR1	1	1.78	0.17	5.81e-23
rs10922109, rs61818925, rs1142, rs7803454, rs9564692, rs73036519, rs8135665	7	ENSG00000244414	CFHR1	1	1.8	0.17	5.66e-23
rs10922109, rs61818925, rs7803454, rs9564692, rs17231506, rs6565597, rs67538026	7	ENSG00000134365	CFHR4	1	1.98	0.19	5.88e-23
rs10922109, rs61818925, rs3138141, rs17231506, rs67538026, rs73036519, rs8135665	7	ENSG00000134365	CFHR4	1	1.95	0.18	5.92e-23
rs10922109, rs61818925, rs10033900, rs17231506, rs73036519, rs8135665	6	ENSG00000134365	CFHR4	1	1.95	0.18	5.74e-23
rs10922109, rs61818925, rs1142, rs9564692, rs17231506, rs6565597, rs73036519, rs8135665	8	ENSG00000134365	CFHR4	1	1.93	0.18	5.51e-23
rs10922109, rs61818925, rs1142, rs3138141, rs73036519, rs8135665	6	ENSG00000134365	CFHR4	1	1.97	0.19	6.07e-23
rs10922109, rs61818925, rs429358, rs73036519, rs8135665	5	ENSG00000134365	CFHR4	1	1.94	0.18	6.59e-23
rs10922109, rs61818925, rs1142, rs7803454, rs67538026, rs429358	6	ENSG00000134365	CFHR4	1	1.97	0.19	6.91e-23
rs10922109, rs61818925, rs1142, rs6565597	4	ENSG00000134365	CFHR4	1	1.9	0.18	7.23e-23
rs10922109, rs61818925, rs1142, rs7803454, rs17231506	5	ENSG00000134365	CFHR4	1	1.99	0.19	7.29e-23
rs10922109, rs570618, rs61818925, rs10033900, rs1142, rs7803454, rs1626340, rs3138141, rs17231506, rs67538026, rs429358, rs8135665	12	ENSG00000244414	CFHR1	1	1.85	0.17	7.21e-23
rs10922109, rs61818925, rs1142	3	ENSG00000244414	CFHR1	1	1.79	0.17	7.45e-23
rs10922109, rs61818925, rs1142, rs8135665	4	ENSG00000244414	CFHR1	1	1.79	0.17	8.11e-23
rs10922109, rs61818925, rs1142, rs1626340, rs6565597	5	ENSG00000134365	CFHR4	1	1.96	0.19	8.32e-23
rs10922109, rs61818925, rs3138141, rs17231506, rs67538026	5	ENSG00000134365	CFHR4	1	1.99	0.19	8.53e-23
rs10922109, rs570618, rs61818925, rs17231506, rs429358, rs8135665	6	ENSG00000244414	CFHR1	1	1.79	0.17	8.4e-23
rs10922109, rs61818925, rs17231506, rs72802342, rs6565597, rs429358, rs73036519, rs8135665	8	ENSG00000134365	CFHR4	1	1.92	0.18	8.44e-23
rs10922109, rs61818925, rs1142, rs17231506, rs11080055	5	ENSG00000134365	CFHR4	1	1.97	0.19	9.38e-23
rs10922109, rs61818925, rs3138141, rs17231506, rs6565597	5	ENSG00000134365	CFHR4	1	1.96	0.19	9.71e-23
rs10922109, rs61818925, rs67538026, rs429358, rs8135665	5	ENSG00000134365	CFHR4	1	1.93	0.18	9.77e-23
rs10922109, rs61818925, rs9564692, rs17231506, rs6565597, rs67538026, rs8135665	7	ENSG00000134365	CFHR4	1	1.92	0.18	9.77e-23
rs10922109, rs61818925, rs3138141, rs17231506, rs6565597, rs73036519	6	ENSG00000134365	CFHR4	1	1.94	0.18	9.6e-23
rs10922109, rs61818925, rs1142, rs7803454, rs1626340, rs17231506, rs429358	7	ENSG00000134365	CFHR4	1	1.95	0.19	1e-22
rs10922109, rs61818925, rs1626340, rs8135665	4	ENSG00000244414	CFHR1	1	1.76	0.17	1.03e-22
rs10922109, rs7803454, rs17231506, rs8135665	4	ENSG00000134365	CFHR4	1	1.93	0.18	1.07e-22
rs10922109, rs61818925, rs1142, rs9564692, rs73036519	5	ENSG00000134365	CFHR4	1	1.98	0.19	1.07e-22
rs10922109, rs61818925, rs3138141, rs73036519, rs8135665	5	ENSG00000134365	CFHR4	1	1.93	0.18	1.09e-22
rs10922109, rs570618, rs61818925, rs3138141, rs9564692, rs17231506, rs429358, rs73036519	8	ENSG00000244414	CFHR1	1	1.81	0.17	1.09e-22
rs10922109, rs61818925, rs7803454, rs3138141, rs17231506, rs6565597	6	ENSG00000134365	CFHR4	1	1.97	0.19	1.06e-22
rs10922109, rs61818925, rs9564692, rs17231506, rs67538026, rs8135665	6	ENSG00000244414	CFHR1	1	1.81	0.17	1.06e-22
rs10922109, rs61818925, rs7803454, rs6565597, rs8135665	5	ENSG00000134365	CFHR4	1	1.9	0.18	1.11e-22
rs10922109, rs61818925, rs1626340, rs9564692, rs17231506, rs67538026, rs8135665	7	ENSG00000244414	CFHR1	1	1.76	0.17	1.12e-22
rs10922109, rs61818925, rs7803454, rs3138141, rs429358, rs8135665	6	ENSG00000134365	CFHR4	1	1.96	0.19	1.13e-22
rs10922109, rs61818925, rs7803454, rs17231506, rs8135665	5	ENSG00000134365	CFHR4	1	1.9	0.18	1.14e-22
rs10922109, rs61818925, rs10033900, rs8135665	4	ENSG00000134365	CFHR4	1	1.95	0.19	1.15e-22
rs10922109, rs61818925, rs9564692, rs67538026, rs429358, rs73036519, rs8135665	7	ENSG00000134365	CFHR4	1	1.93	0.18	1.18e-22
rs10922109, rs61818925, rs73036519, rs8135665	4	ENSG00000134365	CFHR4	1	1.92	0.18	1.29e-22
rs10922109, rs61818925, rs7803454, rs8135665	4	ENSG00000134365	CFHR4	1	1.91	0.18	1.33e-22
rs10922109, rs61818925, rs10033900, rs17231506, rs6565597	5	ENSG00000134365	CFHR4	1	1.9	0.18	1.56e-22
rs10922109, rs61818925, rs67538026	3	ENSG00000134365	CFHR4	1	1.94	0.18	1.57e-22
rs10922109, rs61818925, rs1142, rs7803454, rs17231506, rs11080055, rs8135665	7	ENSG00000134365	CFHR4	1	1.95	0.19	1.56e-22
rs10922109, rs61818925, rs7803454, rs3138141, rs17231506, rs11080055, rs6565597	7	ENSG00000134365	CFHR4	1	1.98	0.19	1.57e-22
rs10922109, rs61818925, rs1142, rs7803454, rs6565597, rs73036519	6	ENSG00000134365	CFHR4	1	1.91	0.18	1.58e-22
rs10922109, rs61818925, rs7803454, rs17231506, rs67538026, rs73036519	6	ENSG00000134365	CFHR4	1	1.96	0.19	1.57e-22
rs10922109, rs61818925, rs10033900, rs1142, rs1626340	5	ENSG00000134365	CFHR4	1	1.96	0.19	1.64e-22
rs10922109, rs61818925, rs3138141	3	ENSG00000244414	CFHR1	1	1.76	0.17	1.64e-22
rs10922109, rs61818925, rs3138141, rs6565597, rs73036519	5	ENSG00000134365	CFHR4	1	1.94	0.19	1.66e-22
rs10922109, rs570618, rs61818925, rs10033900, rs7803454, rs3138141, rs17231506, rs8135665	8	ENSG00000244414	CFHR1	1	1.82	0.17	1.64e-22
rs10922109, rs570618, rs61818925, rs10033900, rs1626340, rs3138141, rs17231506, rs67538026, rs429358, rs8135665	10	ENSG00000244414	CFHR1	1	1.81	0.17	1.67e-22
rs10922109, rs61818925, rs1142, rs7803454, rs9564692, rs17231506, rs73036519	7	ENSG00000134365	CFHR4	1	2.01	0.19	1.68e-22
rs10922109, rs61818925, rs1626340, rs3138141, rs429358, rs8135665	6	ENSG00000134365	CFHR4	1	1.93	0.18	1.87e-22
rs10922109, rs61818925, rs1142, rs1626340, rs6565597, rs73036519	6	ENSG00000134365	CFHR4	1	1.94	0.19	1.9e-22
rs10922109, rs61818925, rs7803454, rs17231506, rs6565597, rs8135665	6	ENSG00000134365	CFHR4	1	1.9	0.18	1.91e-22
rs10922109, rs61818925, rs1142, rs17231506, rs6565597, rs8135665	6	ENSG00000134365	CFHR4	1	1.9	0.18	1.98e-22
rs10922109, rs570618, rs61818925, rs10033900, rs3138141, rs9564692, rs17231506, rs72802342, rs67538026, rs429358, rs8135665	11	ENSG00000244414	CFHR1	1	1.78	0.17	2.01e-22
rs10922109, rs61818925, rs1626340, rs3138141, rs9564692, rs17231506, rs67538026, rs8135665	8	ENSG00000244414	CFHR1	1	1.75	0.17	2.06e-22
rs10922109, rs61818925, rs7803454, rs17231506, rs6565597	5	ENSG00000134365	CFHR4	1	1.94	0.19	2.09e-22
rs10922109, rs61818925, rs1142, rs17231506, rs6565597, rs73036519, rs8135665	7	ENSG00000134365	CFHR4	1	1.88	0.18	2.19e-22
rs10922109, rs61818925, rs3138141, rs9564692, rs17231506, rs73036519	6	ENSG00000134365	CFHR4	1	1.97	0.19	2.18e-22
rs10922109, rs570618, rs61818925, rs10033900, rs1626340, rs17231506, rs429358, rs8135665	8	ENSG00000244414	CFHR1	1	1.79	0.17	2.22e-22
rs10922109, rs61818925, rs1142, rs9564692, rs17231506, rs67538026, rs73036519	7	ENSG00000134365	CFHR4	1	1.96	0.19	2.26e-22
rs10922109, rs61818925, rs10033900, rs1142, rs9564692, rs17231506, rs73036519	7	ENSG00000134365	CFHR4	1	1.94	0.19	2.34e-22
rs10922109, rs61818925, rs7803454, rs1626340, rs6565597, rs8135665	6	ENSG00000134365	CFHR4	1	1.87	0.18	2.36e-22
rs10922109, rs570618, rs61818925, rs10033900, rs3138141, rs9564692, rs17231506, rs72802342, rs429358, rs8135665	10	ENSG00000244414	CFHR1	1	1.78	0.17	2.35e-22
rs10922109, rs61818925, rs1142, rs7803454, rs1626340, rs6565597	6	ENSG00000134365	CFHR4	1	1.93	0.19	2.39e-22
rs10922109, rs61818925, rs10033900, rs1142	4	ENSG00000134365	CFHR4	1	1.95	0.19	2.41e-22
rs10922109, rs61818925, rs1142, rs3138141, rs17231506, rs6565597	6	ENSG00000134365	CFHR4	1	1.95	0.19	2.43e-22
rs10922109, rs61818925, rs3138141, rs17231506, rs73036519, rs8135665	6	ENSG00000134365	CFHR4	1	1.91	0.18	2.49e-22
rs10922109, rs570618, rs61818925, rs10033900, rs17231506, rs72802342, rs6565597, rs429358, rs73036519	9	ENSG00000244414	CFHR1	1	1.78	0.17	2.49e-22
rs10922109, rs61818925, rs10033900, rs7803454, rs1626340, rs17231506	6	ENSG00000134365	CFHR4	1	1.92	0.18	2.6e-22
rs10922109, rs61818925, rs10033900, rs1142, rs17231506	5	ENSG00000134365	CFHR4	1	1.9	0.18	2.63e-22
rs10922109, rs61818925, rs17231506, rs8135665	4	ENSG00000244414	CFHR1	1	1.75	0.17	2.72e-22
rs10922109, rs61818925, rs7803454, rs17231506, rs73036519	5	ENSG00000134365	CFHR4	1	1.93	0.19	2.73e-22
rs10922109, rs61818925, rs1142, rs7803454, rs3138141, rs17231506, rs8135665	7	ENSG00000134365	CFHR4	1	1.96	0.19	2.76e-22
rs10922109, rs61818925, rs10033900, rs1142, rs17231506, rs73036519	6	ENSG00000134365	CFHR4	1	1.93	0.19	2.75e-22
rs10922109, rs570618, rs61818925, rs10033900, rs7803454, rs1626340, rs17231506, rs429358, rs73036519, rs8135665	10	ENSG00000244414	CFHR1	1	1.76	0.17	2.72e-22
rs10922109, rs3138141, rs17231506, rs8135665	4	ENSG00000134365	CFHR4	1	1.92	0.18	2.81e-22
rs10922109, rs570618, rs61818925, rs10033900, rs6565597, rs429358, rs8135665	7	ENSG00000244414	CFHR1	1	1.76	0.17	2.9e-22
rs10922109, rs570618, rs61818925, rs10033900, rs1142, rs7803454, rs17231506, rs8135665	8	ENSG00000244414	CFHR1	1	1.81	0.17	2.98e-22
rs10922109, rs61818925, rs7803454, rs3138141, rs67538026, rs429358, rs8135665	7	ENSG00000134365	CFHR4	1	1.94	0.19	2.95e-22
rs10922109, rs570618, rs61818925, rs9564692, rs17231506, rs72802342, rs429358, rs8135665	8	ENSG00000244414	CFHR1	1	1.76	0.17	3.01e-22
rs10922109, rs61818925, rs10033900, rs1626340, rs17231506, rs8135665	6	ENSG00000134365	CFHR4	1	1.94	0.19	2.97e-22
rs10922109, rs61818925, rs1142, rs9564692, rs17231506, rs8135665	6	ENSG00000134365	CFHR4	1	1.91	0.18	3e-22
rs10922109, rs61818925, rs11080055, rs8135665	4	ENSG00000134365	CFHR4	1	1.93	0.19	3.12e-22
rs10922109, rs61818925, rs1142, rs7803454, rs1626340, rs429358, rs8135665	7	ENSG00000134365	CFHR4	1	1.89	0.18	3.09e-22
rs10922109, rs570618, rs61818925, rs10033900, rs1142, rs1626340, rs17231506, rs429358, rs73036519	9	ENSG00000244414	CFHR1	1	1.81	0.17	3.08e-22
rs10922109, rs570618, rs61818925, rs10033900, rs7803454, rs1626340, rs6565597, rs429358, rs73036519, rs8135665	10	ENSG00000244414	CFHR1	1	1.77	0.17	3.11e-22
rs10922109, rs61818925, rs9564692, rs6565597	4	ENSG00000134365	CFHR4	1	1.86	0.18	3.37e-22
rs10922109, rs570618, rs61818925, rs7803454, rs3138141, rs9564692, rs17231506, rs72802342, rs8135665	9	ENSG00000244414	CFHR1	1	1.77	0.17	3.35e-22
rs10922109, rs570618, rs61818925, rs1626340, rs17231506, rs11080055, rs67538026, rs429358, rs8135665	9	ENSG00000244414	CFHR1	1	1.77	0.17	3.37e-22
rs10922109, rs61818925, rs1142, rs17231506, rs6565597	5	ENSG00000134365	CFHR4	1	1.9	0.18	3.2e-22
rs10922109, rs61818925, rs10033900, rs1142, rs7803454, rs17231506, rs6565597	7	ENSG00000134365	CFHR4	1	1.93	0.19	3.22e-22
rs10922109, rs570618, rs61818925, rs10033900, rs9564692, rs429358, rs73036519, rs8135665	8	ENSG00000244414	CFHR1	1	1.78	0.17	3.28e-22
rs10922109, rs570618, rs61818925, rs1142, rs429358, rs8135665	6	ENSG00000244414	CFHR1	1	1.74	0.17	3.34e-22
rs10922109, rs61818925, rs7803454, rs9564692, rs17231506, rs72802342, rs67538026, rs8135665	8	ENSG00000244414	CFHR1	1	1.8	0.17	3.35e-22
rs10922109, rs61818925, rs1142, rs7803454, rs17231506, rs6565597, rs73036519, rs8135665	8	ENSG00000134365	CFHR4	1	1.91	0.18	3.27e-22
rs10922109, rs61818925, rs7803454, rs3138141, rs17231506, rs6565597, rs73036519, rs8135665	8	ENSG00000134365	CFHR4	1	1.91	0.18	3.25e-22
rs10922109, rs570618, rs61818925, rs3138141, rs17231506, rs429358, rs8135665	7	ENSG00000244414	CFHR1	1	1.77	0.17	3.47e-22
rs10922109, rs61818925, rs17231506, rs11080055, rs73036519	5	ENSG00000134365	CFHR4	1	1.94	0.19	3.46e-22
rs10922109, rs570618, rs61818925, rs10033900, rs7803454, rs1626340, rs17231506, rs67538026, rs429358, rs73036519, rs8135665	11	ENSG00000244414	CFHR1	1	1.79	0.17	3.54e-22
rs10922109, rs61818925, rs7803454, rs9564692, rs17231506, rs67538026, rs73036519, rs8135665	8	ENSG00000244414	CFHR1	1	1.82	0.18	3.61e-22
rs10922109, rs61818925, rs7803454, rs73036519, rs8135665	5	ENSG00000244414	CFHR1	1	1.74	0.17	3.75e-22
rs10922109, rs61818925, rs1142, rs17231506, rs6565597, rs67538026, rs73036519	7	ENSG00000134365	CFHR4	1	1.87	0.18	3.75e-22
rs10922109, rs570618, rs61818925, rs10033900, rs3138141, rs17231506, rs72802342, rs6565597, rs67538026, rs429358	10	ENSG00000244414	CFHR1	1	1.79	0.17	3.76e-22
rs10922109, rs61818925, rs1142, rs7803454, rs3138141, rs9564692, rs17231506, rs6565597	8	ENSG00000134365	CFHR4	1	1.96	0.19	3.82e-22
rs10922109, rs61818925, rs7803454, rs3138141	4	ENSG00000244414	CFHR1	1	1.74	0.17	3.85e-22
rs10922109, rs61818925, rs9564692, rs67538026	4	ENSG00000244414	CFHR1	1	1.77	0.17	3.9e-22
rs10922109, rs61818925, rs3138141, rs9564692, rs17231506, rs6565597, rs67538026	7	ENSG00000134365	CFHR4	1	1.96	0.19	3.92e-22
rs10922109, rs570618, rs61818925, rs10033900, rs1626340, rs3138141, rs17231506, rs429358, rs73036519, rs8135665	10	ENSG00000244414	CFHR1	1	1.78	0.17	3.98e-22
rs10922109, rs570618, rs61818925, rs7803454, rs3138141, rs9564692, rs17231506, rs72802342, rs429358, rs73036519, rs8135665	11	ENSG00000244414	CFHR1	1	1.78	0.17	4.07e-22
rs10922109, rs570618, rs61818925, rs10033900, rs429358, rs73036519	6	ENSG00000244414	CFHR1	1	1.79	0.17	4.07e-22
rs10922109, rs61818925, rs1142, rs7803454, rs9564692, rs17231506, rs6565597, rs67538026, rs8135665	9	ENSG00000134365	CFHR4	1	1.93	0.19	4.02e-22
rs10922109, rs570618, rs61818925, rs10033900, rs1142, rs7803454, rs1626340, rs17231506, rs67538026	9	ENSG00000244414	CFHR1	1	1.82	0.18	4.05e-22
rs10922109, rs61818925, rs1142, rs7803454, rs1626340, rs17231506, rs6565597	7	ENSG00000134365	CFHR4	1	1.91	0.18	4.18e-22
rs10922109, rs570618, rs61818925, rs10033900, rs1142, rs7803454, rs1626340, rs72802342, rs429358, rs8135665	10	ENSG00000244414	CFHR1	1	1.78	0.17	4.2e-22
rs10922109, rs61818925, rs17231506, rs67538026, rs8135665	5	ENSG00000244414	CFHR1	1	1.77	0.17	4.24e-22
rs10922109, rs61818925, rs1142, rs7803454, rs1626340, rs6565597, rs73036519	7	ENSG00000134365	CFHR4	1	1.91	0.18	4.24e-22
rs10922109, rs61818925, rs429358, rs8135665	4	ENSG00000134365	CFHR4	1	1.92	0.19	4.29e-22
rs10922109, rs61818925, rs3138141, rs17231506	4	ENSG00000134365	CFHR4	1	1.91	0.18	4.28e-22
rs10922109, rs61818925, rs1142, rs7803454, rs1626340, rs17231506, rs67538026	7	ENSG00000134365	CFHR4	1	1.92	0.19	4.49e-22
rs10922109, rs61818925, rs1142, rs7803454, rs17231506, rs6565597, rs8135665	7	ENSG00000134365	CFHR4	1	1.9	0.18	4.48e-22
rs10922109, rs61818925, rs3138141, rs17231506, rs6565597, rs8135665	6	ENSG00000134365	CFHR4	1	1.89	0.18	4.44e-22
rs10922109, rs61818925, rs6565597, rs73036519, rs8135665	5	ENSG00000134365	CFHR4	1	1.88	0.18	4.53e-22
rs10922109, rs61818925, rs10033900, rs7803454, rs17231506, rs73036519, rs8135665	7	ENSG00000134365	CFHR4	1	1.91	0.18	4.59e-22
rs10922109, rs61818925, rs1626340, rs72802342, rs429358, rs73036519, rs8135665	7	ENSG00000134365	CFHR4	1	1.92	0.19	4.6e-22
rs10922109, rs61818925, rs1626340, rs67538026, rs429358, rs73036519, rs8135665	7	ENSG00000134365	CFHR4	1	1.91	0.19	4.58e-22
rs10922109, rs61818925, rs1626340, rs9564692, rs429358, rs8135665	6	ENSG00000244414	CFHR1	1	1.71	0.17	4.64e-22
rs10922109, rs61818925, rs73036519	3	ENSG00000134365	CFHR4	1	1.89	0.18	4.74e-22
rs10922109, rs570618, rs61818925, rs10033900, rs1142, rs7803454, rs1626340, rs17231506, rs67538026, rs73036519	10	ENSG00000244414	CFHR1	1	1.82	0.18	4.75e-22
rs10922109, rs61818925, rs9564692, rs17231506	4	ENSG00000134365	CFHR4	1	1.87	0.18	4.93e-22
rs10922109, rs61818925, rs1142, rs17231506, rs11080055, rs6565597, rs8135665	7	ENSG00000134365	CFHR4	1	1.91	0.18	4.92e-22
rs10922109, rs61818925, rs9564692, rs17231506, rs6565597, rs67538026, rs8135665	7	ENSG00000244414	CFHR1	1	1.75	0.17	4.9e-22
rs10922109, rs570618, rs61818925, rs10033900, rs1626340, rs3138141, rs17231506, rs11080055, rs429358, rs73036519	10	ENSG00000244414	CFHR1	1	1.79	0.17	4.94e-22
rs10922109, rs61818925, rs8135665	3	ENSG00000244414	CFHR1	1	1.75	0.17	5.02e-22
rs10922109, rs61818925, rs9564692, rs17231506, rs67538026	5	ENSG00000244414	CFHR1	1	1.75	0.17	5.04e-22
rs10922109, rs61818925, rs7803454, rs11080055, rs73036519, rs8135665	6	ENSG00000244414	CFHR1	1	1.75	0.17	5.07e-22
rs10922109, rs61818925, rs7803454, rs6565597, rs73036519, rs8135665	6	ENSG00000134365	CFHR4	1	1.87	0.18	5.1e-22
rs10922109, rs61818925, rs7803454, rs3138141, rs17231506, rs8135665	6	ENSG00000134365	CFHR4	1	1.92	0.19	5.19e-22
rs10922109, rs61818925, rs1626340, rs3138141, rs11080055, rs8135665	6	ENSG00000244414	CFHR1	1	1.74	0.17	5.19e-22
rs10922109, rs570618, rs61818925, rs10033900, rs429358	5	ENSG00000244414	CFHR1	1	1.79	0.17	5.54e-22
rs10922109, rs61818925, rs17231506, rs73036519	4	ENSG00000134365	CFHR4	1	1.9	0.18	5.33e-22
rs10922109, rs61818925, rs1626340, rs17231506	4	ENSG00000134365	CFHR4	1	1.89	0.18	5.55e-22
rs10922109, rs570618, rs61818925, rs9564692, rs17231506, rs429358, rs73036519	7	ENSG00000244414	CFHR1	1	1.78	0.17	5.45e-22
rs10922109, rs61818925, rs1142, rs11080055, rs8135665	5	ENSG00000134365	CFHR4	1	1.92	0.19	5.6e-22
rs10922109, rs61818925, rs10033900, rs1626340, rs3138141, rs17231506, rs8135665	7	ENSG00000134365	CFHR4	1	1.92	0.19	5.33e-22
rs10922109, rs61818925, rs10033900, rs1626340, rs17231506, rs6565597, rs8135665	7	ENSG00000134365	CFHR4	1	1.89	0.18	5.51e-22
rs10922109, rs61818925, rs1142, rs7803454, rs9564692, rs17231506, rs8135665	7	ENSG00000134365	CFHR4	1	1.92	0.19	5.5e-22
rs10922109, rs61818925, rs1142, rs7803454, rs6565597, rs67538026, rs73036519	7	ENSG00000134365	CFHR4	1	1.89	0.18	5.62e-22
rs10922109, rs570618, rs61818925, rs10033900, rs7803454, rs1626340, rs3138141, rs72802342, rs429358, rs73036519, rs8135665	11	ENSG00000244414	CFHR1	1	1.79	0.17	5.58e-22
rs10922109, rs570618, rs61818925, rs9564692, rs429358, rs73036519	6	ENSG00000244414	CFHR1	1	1.8	0.17	5.6e-22
rs10922109, rs61818925, rs7803454, rs9564692, rs67538026, rs8135665	6	ENSG00000244414	CFHR1	1	1.77	0.17	5.46e-22
rs10922109, rs61818925, rs9564692, rs72802342, rs67538026, rs8135665	6	ENSG00000244414	CFHR1	1	1.77	0.17	5.64e-22
rs10922109, rs61818925, rs6565597, rs67538026, rs429358, rs8135665	6	ENSG00000134365	CFHR4	1	1.88	0.18	5.53e-22
rs10922109, rs570618, rs61818925, rs10033900, rs7803454, rs1626340, rs6565597, rs429358, rs8135665	9	ENSG00000244414	CFHR1	1	1.76	0.17	5.36e-22
rs10922109, rs570618, rs61818925, rs10033900, rs7803454, rs1626340, rs17231506, rs67538026, rs429358, rs8135665	10	ENSG00000244414	CFHR1	1	1.78	0.17	5.66e-22
rs10922109, rs61818925, rs7803454, rs9564692, rs17231506, rs67538026	6	ENSG00000244414	CFHR1	1	1.79	0.17	5.71e-22
rs10922109, rs61818925, rs1626340, rs17231506, rs72802342, rs8135665	6	ENSG00000244414	CFHR1	1	1.7	0.16	5.76e-22
rs10922109, rs570618, rs61818925, rs9564692, rs17231506, rs6565597, rs429358, rs73036519	8	ENSG00000244414	CFHR1	1	1.77	0.17	5.81e-22
rs10922109, rs61818925, rs3138141, rs9564692, rs67538026, rs73036519	6	ENSG00000134365	CFHR4	1	1.98	0.19	5.81e-22
rs10922109, rs570618, rs61818925, rs10033900, rs1142, rs7803454, rs1626340, rs9564692, rs11080055, rs73036519, rs8135665	11	ENSG00000244414	CFHR1	1	1.78	0.17	5.91e-22
rs10922109, rs61818925, rs10033900, rs1626340	4	ENSG00000134365	CFHR4	1	1.97	0.19	5.91e-22
rs10922109, rs61818925, rs9564692, rs17231506, rs67538026	5	ENSG00000134365	CFHR4	1	1.9	0.18	6.04e-22
rs10922109, rs61818925, rs10033900, rs1626340, rs17231506, rs67538026, rs8135665	7	ENSG00000134365	CFHR4	1	1.92	0.19	6.03e-22
rs10922109, rs570618, rs61818925, rs10033900, rs7803454, rs1626340, rs17231506, rs73036519	8	ENSG00000244414	CFHR1	1	1.82	0.18	6.02e-22
rs10922109, rs61818925, rs1626340, rs3138141, rs67538026, rs73036519, rs8135665	7	ENSG00000134365	CFHR4	1	1.96	0.19	5.96e-22
rs10922109, rs570618, rs61818925, rs3138141, rs17231506, rs429358	6	ENSG00000244414	CFHR1	1	1.8	0.17	5.94e-22
rs10922109, rs61818925, rs3138141, rs6565597, rs429358, rs8135665	6	ENSG00000134365	CFHR4	1	1.9	0.18	6.04e-22
rs10922109, rs570618, rs61818925, rs10033900, rs7803454, rs1626340, rs6565597, rs67538026, rs429358, rs73036519	10	ENSG00000244414	CFHR1	1	1.79	0.17	5.85e-22
rs10922109, rs570618, rs61818925, rs1142, rs17231506, rs11080055, rs429358	7	ENSG00000244414	CFHR1	1	1.8	0.17	6.11e-22
rs10922109, rs61818925, rs7803454	3	ENSG00000134365	CFHR4	1	1.88	0.18	6.23e-22
rs10922109, rs61818925, rs10033900, rs7803454, rs1626340, rs17231506, rs67538026	7	ENSG00000134365	CFHR4	1	1.94	0.19	6.23e-22
rs10922109, rs61818925, rs10033900, rs17231506, rs67538026	5	ENSG00000134365	CFHR4	1	1.9	0.18	6.39e-22
rs10922109, rs570618, rs61818925, rs1626340, rs17231506, rs429358, rs8135665	7	ENSG00000244414	CFHR1	1	1.73	0.17	6.38e-22
rs10922109, rs570618, rs61818925, rs9564692, rs17231506, rs11080055, rs429358	7	ENSG00000244414	CFHR1	1	1.77	0.17	6.63e-22
rs10922109, rs61818925, rs10033900, rs1626340, rs17231506	5	ENSG00000134365	CFHR4	1	1.93	0.19	6.73e-22
rs10922109, rs570618, rs61818925, rs3138141, rs9564692, rs72802342, rs429358, rs8135665	8	ENSG00000244414	CFHR1	1	1.78	0.17	6.73e-22
rs10922109, rs570618, rs61818925, rs3138141, rs9564692, rs11080055, rs429358, rs73036519	8	ENSG00000244414	CFHR1	1	1.76	0.17	6.75e-22
rs10922109, rs570618, rs61818925, rs3138141, rs17231506, rs429358, rs73036519, rs8135665	8	ENSG00000244414	CFHR1	1	1.78	0.17	6.71e-22
rs10922109, rs61818925, rs67538026, rs429358, rs8135665	5	ENSG00000244414	CFHR1	1	1.72	0.17	6.79e-22
rs10922109, rs61818925, rs10033900, rs3138141, rs17231506, rs73036519, rs8135665	7	ENSG00000134365	CFHR4	1	1.91	0.19	6.86e-22
rs10922109, rs61818925, rs7803454, rs9564692, rs429358, rs73036519, rs8135665	7	ENSG00000244414	CFHR1	1	1.73	0.17	6.83e-22
rs10922109, rs61818925, rs7803454, rs1626340, rs67538026, rs8135665	6	ENSG00000134365	CFHR4	1	1.92	0.19	6.85e-22
rs10922109, rs570618, rs61818925, rs10033900, rs1142, rs7803454, rs1626340, rs3138141, rs9564692, rs6565597, rs67538026, rs429358, rs73036519, rs8135665	14	ENSG00000244414	CFHR1	1	1.8	0.18	6.91e-22
rs10922109, rs61818925, rs7803454, rs1626340, rs67538026, rs429358, rs8135665	7	ENSG00000244414	CFHR1	1	1.68	0.16	6.97e-22
rs10922109, rs570618, rs61818925, rs10033900, rs7803454, rs1626340, rs3138141, rs429358, rs8135665	9	ENSG00000244414	CFHR1	1	1.78	0.17	7.03e-22
rs10922109, rs61818925, rs7803454, rs9564692, rs11080055, rs73036519, rs8135665	7	ENSG00000244414	CFHR1	1	1.78	0.17	7.09e-22
rs10922109, rs61818925, rs11080055, rs67538026	4	ENSG00000134365	CFHR4	1	1.93	0.19	7.16e-22
rs10922109, rs61818925, rs7803454, rs3138141, rs17231506, rs67538026, rs73036519	7	ENSG00000134365	CFHR4	1	1.97	0.19	7.2e-22
rs10922109, rs61818925, rs10033900, rs1626340, rs8135665	5	ENSG00000134365	CFHR4	1	1.94	0.19	7.34e-22
rs10922109, rs61818925, rs1142, rs17231506, rs67538026, rs73036519, rs8135665	7	ENSG00000134365	CFHR4	1	1.88	0.18	7.42e-22
rs10922109, rs570618, rs61818925, rs10033900, rs17231506, rs429358, rs73036519	7	ENSG00000244414	CFHR1	1	1.78	0.17	7.53e-22
rs10922109, rs61818925, rs7803454, rs67538026, rs73036519	5	ENSG00000134365	CFHR4	1	1.9	0.18	7.58e-22
rs10922109, rs61818925, rs7803454, rs3138141, rs17231506, rs6565597, rs8135665	7	ENSG00000134365	CFHR4	1	1.92	0.19	7.56e-22
rs10922109, rs61818925, rs1626340, rs17231506, rs72802342, rs8135665	6	ENSG00000134365	CFHR4	1	1.92	0.19	7.55e-22
rs10922109, rs570618, rs61818925, rs10033900, rs1142, rs7803454, rs17231506, rs67538026, rs8135665	9	ENSG00000244414	CFHR1	1	1.8	0.17	7.57e-22
rs10922109, rs61818925, rs1142, rs7803454, rs3138141, rs6565597	6	ENSG00000134365	CFHR4	1	1.95	0.19	7.62e-22
rs10922109, rs61818925, rs10033900, rs7803454, rs1626340, rs17231506, rs73036519, rs8135665	8	ENSG00000134365	CFHR4	1	1.91	0.19	7.7e-22
rs10922109, rs570618, rs61818925, rs10033900, rs1626340, rs9564692, rs17231506, rs72802342, rs6565597, rs67538026, rs429358, rs73036519	12	ENSG00000244414	CFHR1	1	1.8	0.17	7.79e-22
rs10922109, rs570618, rs61818925, rs3138141, rs9564692, rs17231506, rs6565597, rs429358, rs8135665	9	ENSG00000244414	CFHR1	1	1.75	0.17	7.83e-22
rs10922109, rs570618, rs61818925, rs3138141, rs9564692, rs17231506, rs72802342, rs429358	8	ENSG00000244414	CFHR1	1	1.76	0.17	7.9e-22
rs10922109, rs61818925, rs1142, rs9564692, rs6565597, rs73036519	6	ENSG00000134365	CFHR4	1	1.89	0.18	7.94e-22
rs10922109, rs61818925, rs7803454, rs17231506, rs11080055, rs6565597, rs67538026, rs8135665	8	ENSG00000134365	CFHR4	1	1.92	0.19	7.94e-22
rs10922109, rs61818925, rs10033900, rs7803454, rs17231506, rs73036519	6	ENSG00000134365	CFHR4	1	1.93	0.19	8.14e-22
rs10922109, rs61818925, rs7803454, rs9564692, rs17231506, rs72802342, rs429358, rs73036519, rs8135665	9	ENSG00000244414	CFHR1	1	1.71	0.17	8.2e-22
rs10922109, rs61818925, rs10033900, rs73036519, rs8135665	5	ENSG00000134365	CFHR4	1	1.9	0.18	8.4e-22
rs10922109, rs61818925, rs1142, rs7803454, rs9564692	5	ENSG00000134365	CFHR4	1	1.93	0.19	8.38e-22
rs10922109, rs570618, rs61818925, rs1142, rs9564692, rs17231506, rs429358, rs8135665	8	ENSG00000244414	CFHR1	1	1.77	0.17	8.41e-22
rs10922109, rs61818925, rs7803454, rs3138141, rs67538026, rs429358, rs8135665	7	ENSG00000244414	CFHR1	1	1.71	0.17	8.46e-22
rs10922109, rs61818925, rs7803454, rs17231506, rs67538026, rs73036519, rs8135665	7	ENSG00000134365	CFHR4	1	1.89	0.18	8.43e-22
rs10922109, rs570618, rs61818925, rs1626340, rs3138141, rs9564692, rs17231506, rs429358	8	ENSG00000244414	CFHR1	1	1.78	0.17	8.37e-22
rs10922109, rs61818925, rs1142, rs3138141, rs429358, rs8135665	6	ENSG00000134365	CFHR4	1	1.94	0.19	8.27e-22
rs10922109, rs570618, rs61818925, rs10033900, rs7803454, rs3138141, rs9564692, rs17231506, rs73036519, rs8135665	10	ENSG00000244414	CFHR1	1	1.78	0.17	8.41e-22
rs10922109, rs570618, rs61818925, rs10033900, rs6565597, rs429358, rs73036519	7	ENSG00000244414	CFHR1	1	1.77	0.17	8.56e-22
rs10922109, rs61818925, rs1626340, rs67538026	4	ENSG00000134365	CFHR4	1	1.92	0.19	8.63e-22
rs10922109, rs61818925, rs1142, rs7803454, rs9564692, rs6565597	6	ENSG00000134365	CFHR4	1	1.91	0.19	8.62e-22
rs10922109, rs570618, rs61818925, rs1142, rs7803454, rs9564692, rs17231506, rs67538026, rs429358	9	ENSG00000244414	CFHR1	1	1.81	0.18	8.62e-22
rs10922109, rs61818925, rs7803454, rs3138141, rs17231506, rs6565597, rs67538026	7	ENSG00000134365	CFHR4	1	1.95	0.19	8.69e-22
rs10922109, rs570618, rs61818925, rs10033900, rs17231506, rs72802342, rs6565597, rs429358, rs8135665	9	ENSG00000244414	CFHR1	1	1.74	0.17	8.82e-22
rs10922109, rs570618, rs61818925, rs17231506, rs429358, rs73036519	6	ENSG00000244414	CFHR1	1	1.77	0.17	8.93e-22
rs10922109, rs61818925, rs3138141, rs9564692, rs6565597, rs73036519	6	ENSG00000134365	CFHR4	1	1.9	0.19	9.03e-22
rs10922109, rs61818925, rs10033900, rs1626340, rs6565597	5	ENSG00000134365	CFHR4	1	1.92	0.19	9.1e-22
rs10922109, rs570618, rs61818925, rs9564692, rs11080055, rs67538026, rs429358	7	ENSG00000244414	CFHR1	1	1.8	0.18	9.21e-22
rs10922109, rs61818925, rs10033900, rs1142, rs1626340, rs9564692, rs17231506	7	ENSG00000134365	CFHR4	1	1.94	0.19	9.18e-22
rs10922109, rs61818925, rs1142, rs7803454, rs17231506, rs73036519	6	ENSG00000134365	CFHR4	1	1.94	0.19	9.22e-22
rs10922109, rs61818925, rs9564692, rs17231506, rs67538026, rs8135665	6	ENSG00000134365	CFHR4	1	1.91	0.19	9.26e-22
rs10922109, rs61818925, rs7803454, rs9564692, rs17231506, rs6565597, rs67538026, rs73036519, rs8135665	9	ENSG00000134365	CFHR4	1	1.91	0.19	9.35e-22
rs10922109, rs61818925, rs1142, rs7803454, rs429358, rs8135665	6	ENSG00000134365	CFHR4	1	1.94	0.19	9.39e-22
rs10922109, rs61818925, rs1142, rs7803454, rs9564692, rs17231506, rs72802342, rs67538026, rs8135665	9	ENSG00000134365	CFHR4	1	1.93	0.19	9.52e-22
rs10922109, rs61818925, rs1142, rs7803454, rs9564692, rs72802342, rs67538026, rs8135665	8	ENSG00000244414	CFHR1	1	1.75	0.17	9.5e-22
rs10922109, rs61818925, rs1142, rs7803454, rs6565597, rs429358, rs73036519	7	ENSG00000134365	CFHR4	1	1.9	0.19	9.57e-22
rs10922109, rs61818925, rs1626340, rs17231506, rs67538026	5	ENSG00000134365	CFHR4	1	1.93	0.19	9.67e-22
rs10922109, rs61818925, rs9564692, rs67538026, rs73036519	5	ENSG00000134365	CFHR4	1	1.93	0.19	9.62e-22
rs10922109, rs570618, rs61818925, rs10033900, rs1142, rs3138141, rs17231506, rs6565597, rs67538026, rs429358, rs73036519	11	ENSG00000244414	CFHR1	1	1.79	0.17	9.65e-22
rs10922109, rs61818925, rs10033900, rs1626340, rs67538026	5	ENSG00000134365	CFHR4	1	1.92	0.19	9.9e-22
rs10922109, rs61818925, rs67538026, rs8135665	4	ENSG00000134365	CFHR4	1	1.91	0.19	9.84e-22
rs10922109, rs61818925, rs7803454, rs17231506, rs6565597, rs67538026	6	ENSG00000134365	CFHR4	1	1.9	0.19	9.9e-22
rs10922109, rs61818925, rs1142, rs7803454, rs1626340, rs17231506, rs6565597, rs67538026	8	ENSG00000134365	CFHR4	1	1.9	0.19	9.87e-22
rs10922109, rs61818925, rs17231506, rs67538026	4	ENSG00000244414	CFHR1	1	1.77	0.17	9.98e-22
rs10922109, rs570618, rs61818925, rs7803454, rs3138141, rs17231506, rs72802342, rs67538026, rs8135665	9	ENSG00000244414	CFHR1	1	1.79	0.18	1.01e-21
rs10922109, rs61818925, rs3138141, rs17231506, rs73036519	5	ENSG00000134365	CFHR4	1	1.92	0.19	1.01e-21
rs10922109, rs61818925, rs1142, rs72802342, rs429358, rs73036519, rs8135665	7	ENSG00000244414	CFHR1	1	1.7	0.17	1.02e-21
rs10922109, rs570618, rs61818925, rs9564692, rs17231506, rs11080055, rs429358, rs73036519	8	ENSG00000244414	CFHR1	1	1.78	0.17	1e-21
rs10922109, rs570618, rs61818925, rs17231506, rs11080055, rs429358	6	ENSG00000244414	CFHR1	1	1.78	0.17	1.01e-21
rs10922109, rs570618, rs61818925, rs10033900, rs3138141, rs9564692, rs17231506, rs72802342, rs67538026, rs429358, rs73036519, rs8135665	12	ENSG00000244414	CFHR1	1	1.76	0.17	1.01e-21
rs10922109, rs61818925, rs3138141, rs67538026, rs429358	5	ENSG00000134365	CFHR4	1	1.92	0.19	1.03e-21
rs10922109, rs570618, rs61818925, rs7803454, rs1626340, rs3138141, rs17231506, rs6565597, rs67538026, rs429358, rs8135665	11	ENSG00000244414	CFHR1	1	1.77	0.17	1.03e-21
rs10922109, rs61818925, rs1142, rs17231506, rs6565597, rs73036519	6	ENSG00000134365	CFHR4	1	1.87	0.18	1.04e-21
rs10922109, rs61818925, rs1626340, rs17231506	4	ENSG00000244414	CFHR1	1	1.69	0.17	1.05e-21
rs10922109, rs61818925, rs9564692, rs17231506, rs67538026, rs73036519, rs8135665	7	ENSG00000244414	CFHR1	1	1.74	0.17	1.05e-21
rs10922109, rs570618, rs61818925, rs7803454, rs3138141, rs9564692, rs17231506, rs429358, rs8135665	9	ENSG00000244414	CFHR1	1	1.76	0.17	1.07e-21
rs10922109, rs61818925, rs7803454, rs3138141, rs429358	5	ENSG00000134365	CFHR4	1	1.93	0.19	1.07e-21
rs10922109, rs61818925, rs10033900, rs7803454, rs1626340, rs17231506, rs8135665	7	ENSG00000134365	CFHR4	1	1.9	0.19	1.07e-21
rs10922109, rs61818925, rs1142, rs72802342, rs429358, rs73036519, rs8135665	7	ENSG00000134365	CFHR4	1	1.86	0.18	1.08e-21
rs10922109, rs61818925, rs7803454, rs17231506, rs11080055, rs6565597, rs73036519	7	ENSG00000134365	CFHR4	1	1.91	0.19	1.07e-21
rs10922109, rs61818925, rs3138141, rs6565597, rs67538026, rs429358	6	ENSG00000134365	CFHR4	1	1.94	0.19	1.07e-21
rs10922109, rs570618, rs61818925, rs10033900, rs1142, rs7803454, rs1626340, rs429358, rs8135665	9	ENSG00000244414	CFHR1	1	1.77	0.17	1.08e-21
rs10922109, rs570618, rs61818925, rs10033900, rs7803454, rs1626340, rs8135665	7	ENSG00000244414	CFHR1	1	1.79	0.18	1.12e-21
rs10922109, rs570618, rs61818925, rs10033900, rs7803454, rs1626340, rs17231506	7	ENSG00000244414	CFHR1	1	1.79	0.18	1.11e-21
rs10922109, rs61818925, rs1142, rs17231506, rs73036519	5	ENSG00000134365	CFHR4	1	1.9	0.19	1.1e-21
rs10922109, rs61818925, rs17231506, rs11080055, rs8135665	5	ENSG00000134365	CFHR4	1	1.88	0.18	1.11e-21
rs10922109, rs61818925, rs1142, rs1626340, rs429358, rs73036519, rs8135665	7	ENSG00000134365	CFHR4	1	1.86	0.18	1.11e-21
rs10922109, rs61818925, rs1142, rs17231506, rs72802342, rs8135665	6	ENSG00000134365	CFHR4	1	1.88	0.18	1.12e-21
rs10922109, rs61818925, rs7803454, rs9564692, rs429358, rs8135665	6	ENSG00000134365	CFHR4	1	1.9	0.19	1.12e-21
rs10922109, rs61818925, rs3138141, rs9564692, rs429358, rs8135665	6	ENSG00000134365	CFHR4	1	1.91	0.19	1.1e-21
rs10922109, rs570618, rs61818925, rs10033900, rs7803454, rs1626340, rs72802342, rs6565597, rs8135665	9	ENSG00000244414	CFHR1	1	1.78	0.17	1.11e-21
rs10922109, rs570618, rs61818925, rs10033900, rs3138141, rs17231506, rs72802342, rs6565597, rs429358, rs73036519	10	ENSG00000244414	CFHR1	1	1.76	0.17	1.11e-21
rs10922109, rs570618, rs61818925, rs9564692, rs11080055, rs429358, rs73036519, rs8135665	8	ENSG00000244414	CFHR1	1	1.75	0.17	1.15e-21
rs10922109, rs61818925, rs1142, rs9564692, rs67538026, rs8135665	6	ENSG00000244414	CFHR1	1	1.75	0.17	1.14e-21
rs10922109, rs61818925, rs1142, rs17231506, rs11080055, rs8135665	6	ENSG00000134365	CFHR4	1	1.89	0.18	1.15e-21
rs10922109, rs61818925, rs7803454, rs17231506, rs6565597, rs73036519	6	ENSG00000134365	CFHR4	1	1.86	0.18	1.14e-21
rs10922109, rs570618, rs61818925, rs10033900, rs3138141, rs9564692, rs17231506, rs6565597, rs429358, rs73036519	10	ENSG00000244414	CFHR1	1	1.78	0.17	1.15e-21
rs10922109, rs61818925, rs1142, rs9564692, rs17231506, rs73036519	6	ENSG00000134365	CFHR4	1	1.9	0.19	1.16e-21
rs10922109, rs570618, rs61818925, rs10033900, rs1142, rs7803454, rs1626340, rs17231506, rs67538026, rs8135665	10	ENSG00000244414	CFHR1	1	1.81	0.18	1.19e-21
rs10922109, rs570618, rs61818925, rs3138141, rs9564692, rs17231506, rs429358	7	ENSG00000244414	CFHR1	1	1.78	0.17	1.21e-21
rs10922109, rs61818925, rs67538026, rs429358, rs73036519, rs8135665	6	ENSG00000134365	CFHR4	1	1.88	0.18	1.21e-21
rs10922109, rs570618, rs61818925, rs7803454, rs1626340, rs3138141, rs9564692, rs17231506, rs8135665	9	ENSG00000244414	CFHR1	1	1.78	0.17	1.22e-21
rs10922109, rs61818925, rs7803454, rs1626340, rs3138141, rs429358, rs8135665	7	ENSG00000134365	CFHR4	1	1.88	0.18	1.22e-21
rs10922109, rs61818925, rs1142, rs67538026, rs429358, rs8135665	6	ENSG00000134365	CFHR4	1	1.9	0.19	1.23e-21
rs10922109, rs61818925, rs1142, rs11080055, rs73036519	5	ENSG00000134365	CFHR4	1	1.9	0.19	1.24e-21
rs10922109, rs570618, rs61818925, rs10033900, rs17231506, rs72802342, rs429358, rs8135665	8	ENSG00000244414	CFHR1	1	1.75	0.17	1.25e-21
rs10922109, rs61818925, rs10033900, rs1626340, rs3138141	5	ENSG00000134365	CFHR4	1	1.93	0.19	1.34e-21
rs10922109, rs61818925, rs3138141, rs8135665	4	ENSG00000244414	CFHR1	1	1.72	0.17	1.29e-21
rs10922109, rs570618, rs61818925, rs10033900, rs1142, rs7803454, rs1626340, rs3138141, rs17231506, rs72802342, rs67538026, rs429358, rs8135665	13	ENSG00000244414	CFHR1	1	1.78	0.17	1.29e-21
rs10922109, rs570618, rs61818925, rs1626340, rs3138141, rs11080055, rs67538026, rs429358, rs73036519	9	ENSG00000244414	CFHR1	1	1.74	0.17	1.33e-21
rs10922109, rs570618, rs61818925, rs9564692, rs17231506, rs72802342, rs429358, rs73036519, rs8135665	9	ENSG00000244414	CFHR1	1	1.75	0.17	1.27e-21
rs10922109, rs570618, rs61818925, rs9564692, rs17231506, rs6565597, rs429358, rs73036519, rs8135665	9	ENSG00000244414	CFHR1	1	1.75	0.17	1.27e-21
rs10922109, rs61818925, rs9564692, rs429358, rs8135665	5	ENSG00000134365	CFHR4	1	1.88	0.18	1.34e-21
rs10922109, rs61818925, rs17231506, rs6565597, rs67538026	5	ENSG00000134365	CFHR4	1	1.86	0.18	1.28e-21
rs10922109, rs61818925, rs1142, rs7803454, rs17231506, rs73036519, rs8135665	7	ENSG00000134365	CFHR4	1	1.88	0.18	1.28e-21
rs10922109, rs61818925, rs1142, rs1626340, rs17231506, rs429358, rs8135665	7	ENSG00000134365	CFHR4	1	1.88	0.18	1.3e-21
rs10922109, rs570618, rs61818925, rs10033900, rs7803454, rs1626340, rs3138141, rs6565597, rs67538026, rs429358, rs8135665	11	ENSG00000244414	CFHR1	1	1.79	0.18	1.25e-21
rs10922109, rs61818925, rs7803454, rs3138141, rs17231506, rs11080055, rs8135665	7	ENSG00000134365	CFHR4	1	1.91	0.19	1.34e-21
rs10922109, rs61818925, rs1626340, rs3138141, rs9564692, rs17231506, rs67538026	7	ENSG00000244414	CFHR1	1	1.75	0.17	1.35e-21
rs10922109, rs61818925, rs7803454, rs67538026, rs429358, rs73036519, rs8135665	7	ENSG00000244414	CFHR1	1	1.69	0.17	1.26e-21
rs10922109, rs570618, rs61818925, rs7803454, rs17231506, rs429358, rs73036519, rs8135665	8	ENSG00000244414	CFHR1	1	1.75	0.17	1.31e-21
rs10922109, rs61818925, rs3138141, rs9564692, rs17231506, rs67538026, rs73036519	7	ENSG00000134365	CFHR4	1	1.96	0.19	1.31e-21
rs10922109, rs61818925, rs3138141, rs17231506, rs6565597, rs67538026, rs8135665	7	ENSG00000134365	CFHR4	1	1.88	0.18	1.27e-21
rs10922109, rs61818925, rs1142, rs1626340, rs73036519, rs8135665	6	ENSG00000244414	CFHR1	1	1.72	0.17	1.29e-21
rs10922109, rs570618, rs61818925, rs9564692, rs429358, rs8135665	6	ENSG00000244414	CFHR1	1	1.74	0.17	1.3e-21
rs10922109, rs61818925, rs1142, rs7803454, rs17231506, rs11080055	6	ENSG00000134365	CFHR4	1	1.97	0.19	1.29e-21
rs10922109, rs61818925, rs1142, rs6565597, rs429358, rs8135665	6	ENSG00000134365	CFHR4	1	1.89	0.19	1.33e-21
rs10922109, rs61818925, rs7803454, rs17231506, rs11080055, rs67538026	6	ENSG00000134365	CFHR4	1	1.95	0.19	1.33e-21
rs10922109, rs61818925, rs3138141, rs67538026, rs429358, rs8135665	6	ENSG00000134365	CFHR4	1	1.95	0.19	1.26e-21
rs10922109, rs61818925, rs9564692, rs17231506, rs6565597, rs8135665	6	ENSG00000134365	CFHR4	1	1.9	0.19	1.31e-21
rs10922109, rs61818925, rs17231506, rs6565597, rs73036519, rs8135665	6	ENSG00000134365	CFHR4	1	1.85	0.18	1.33e-21
rs10922109, rs61818925, rs1142, rs7803454, rs17231506, rs72802342, rs6565597, rs67538026, rs73036519	9	ENSG00000134365	CFHR4	1	1.93	0.19	1.35e-21
rs10922109, rs61818925, rs7803454, rs3138141, rs17231506, rs11080055, rs429358, rs73036519	8	ENSG00000244414	CFHR1	1	1.7	0.17	1.33e-21
rs10922109, rs570618, rs61818925, rs10033900, rs1626340, rs17231506, rs11080055, rs429358, rs73036519, rs8135665	10	ENSG00000244414	CFHR1	1	1.73	0.17	1.32e-21
rs10922109, rs570618, rs61818925, rs1142, rs9564692, rs17231506, rs72802342, rs429358, rs73036519, rs8135665	10	ENSG00000244414	CFHR1	1	1.77	0.17	1.35e-21
rs10922109, rs61818925, rs3138141, rs11080055, rs73036519	5	ENSG00000134365	CFHR4	1	1.94	0.19	1.36e-21
rs10922109, rs570618, rs61818925, rs10033900, rs1626340, rs17231506, rs429358, rs73036519, rs8135665	9	ENSG00000244414	CFHR1	1	1.75	0.17	1.36e-21
rs10922109, rs61818925, rs10033900, rs17231506, rs73036519	5	ENSG00000134365	CFHR4	1	1.85	0.18	1.37e-21
rs10922109, rs570618, rs61818925, rs3138141, rs9564692, rs72802342, rs11080055, rs429358, rs73036519, rs8135665	10	ENSG00000244414	CFHR1	1	1.72	0.17	1.37e-21
rs10922109, rs61818925, rs1142, rs9564692, rs17231506, rs67538026, rs73036519	7	ENSG00000244414	CFHR1	1	1.77	0.17	1.37e-21
rs10922109, rs61818925, rs1142, rs3138141, rs11080055	5	ENSG00000134365	CFHR4	1	1.93	0.19	1.39e-21
rs10922109, rs570618, rs61818925, rs10033900, rs1626340, rs17231506, rs11080055, rs67538026, rs429358	9	ENSG00000244414	CFHR1	1	1.77	0.17	1.39e-21
rs10922109, rs61818925, rs3138141, rs429358, rs73036519, rs8135665	6	ENSG00000134365	CFHR4	1	1.92	0.19	1.4e-21
rs10922109, rs61818925, rs17231506	3	ENSG00000244414	CFHR1	1	1.72	0.17	1.41e-21
rs10922109, rs61818925, rs1142, rs9564692, rs17231506	5	ENSG00000134365	CFHR4	1	1.92	0.19	1.42e-21
rs10922109, rs61818925, rs1142, rs3138141, rs73036519, rs8135665	6	ENSG00000244414	CFHR1	1	1.73	0.17	1.42e-21
rs10922109, rs61818925, rs1626340, rs3138141, rs17231506, rs72802342, rs73036519, rs8135665	8	ENSG00000244414	CFHR1	1	1.66	0.16	1.43e-21
rs10922109, rs61818925, rs9564692, rs67538026, rs8135665	5	ENSG00000244414	CFHR1	1	1.75	0.17	1.44e-21
rs10922109, rs570618, rs61818925, rs9564692, rs17231506, rs67538026, rs429358, rs73036519, rs8135665	9	ENSG00000244414	CFHR1	1	1.75	0.17	1.45e-21
rs10922109, rs570618, rs61818925, rs10033900, rs1142, rs3138141, rs9564692, rs72802342, rs429358, rs73036519, rs8135665	11	ENSG00000244414	CFHR1	1	1.78	0.17	1.46e-21
rs10922109, rs61818925, rs1142, rs7803454, rs9564692, rs73036519, rs8135665	7	ENSG00000134365	CFHR4	1	1.93	0.19	1.46e-21
rs10922109, rs61818925, rs7803454, rs3138141, rs17231506, rs6565597, rs73036519	7	ENSG00000134365	CFHR4	1	1.94	0.19	1.48e-21
rs10922109, rs61818925, rs10033900, rs7803454, rs1626340, rs17231506, rs6565597, rs73036519, rs8135665	9	ENSG00000134365	CFHR4	1	1.89	0.19	1.48e-21
rs10922109, rs61818925, rs10033900, rs9564692, rs17231506, rs8135665	6	ENSG00000134365	CFHR4	1	1.91	0.19	1.48e-21
rs10922109, rs570618, rs61818925, rs9564692, rs17231506, rs11080055, rs429358, rs73036519, rs8135665	9	ENSG00000244414	CFHR1	1	1.75	0.17	1.49e-21
rs10922109, rs570618, rs61818925, rs10033900, rs1142, rs17231506, rs67538026, rs429358, rs73036519	9	ENSG00000244414	CFHR1	1	1.8	0.18	1.49e-21
rs10922109, rs570618, rs61818925, rs10033900, rs7803454, rs6565597, rs8135665	7	ENSG00000244414	CFHR1	1	1.78	0.17	1.5e-21
rs10922109, rs61818925, rs1142, rs7803454, rs9564692, rs67538026	6	ENSG00000134365	CFHR4	1	1.93	0.19	1.51e-21
rs10922109, rs61818925, rs7803454, rs3138141, rs9564692, rs17231506, rs67538026, rs429358, rs8135665	9	ENSG00000244414	CFHR1	1	1.71	0.17	1.52e-21
rs10922109, rs61818925, rs1142, rs7803454, rs3138141, rs429358	6	ENSG00000134365	CFHR4	1	1.95	0.19	1.53e-21
rs10922109, rs61818925, rs1626340, rs429358	4	ENSG00000134365	CFHR4	1	1.89	0.19	1.54e-21
rs10922109, rs570618, rs61818925, rs9564692, rs429358, rs73036519, rs8135665	7	ENSG00000244414	CFHR1	1	1.75	0.17	1.55e-21
rs10922109, rs61818925, rs1626340, rs3138141	4	ENSG00000244414	CFHR1	1	1.7	0.17	1.58e-21
rs10922109, rs61818925, rs10033900, rs3138141, rs17231506, rs73036519	6	ENSG00000134365	CFHR4	1	1.92	0.19	1.58e-21
rs10922109, rs570618, rs61818925, rs10033900, rs9564692, rs17231506, rs72802342, rs429358, rs73036519, rs8135665	10	ENSG00000244414	CFHR1	1	1.74	0.17	1.58e-21
rs10922109, rs61818925, rs10033900, rs1626340, rs73036519	5	ENSG00000134365	CFHR4	1	1.89	0.19	1.6e-21
rs10922109, rs61818925, rs7803454, rs17231506, rs11080055	5	ENSG00000134365	CFHR4	1	1.94	0.19	1.6e-21
rs10922109, rs570618, rs61818925, rs10033900, rs7803454, rs3138141, rs17231506, rs72802342, rs11080055, rs67538026, rs8135665	11	ENSG00000244414	CFHR1	1	1.78	0.17	1.6e-21
rs10922109, rs570618, rs61818925, rs1142, rs9564692, rs17231506, rs72802342, rs429358, rs8135665	9	ENSG00000244414	CFHR1	1	1.76	0.17	1.59e-21
rs10922109, rs61818925, rs7803454, rs1626340, rs3138141, rs8135665	6	ENSG00000134365	CFHR4	1	1.92	0.19	1.61e-21
rs10922109, rs61818925, rs7803454, rs11080055, rs6565597	5	ENSG00000134365	CFHR4	1	1.93	0.19	1.64e-21
rs10922109, rs570618, rs61818925, rs10033900, rs7803454, rs1626340, rs6565597, rs8135665	8	ENSG00000244414	CFHR1	1	1.78	0.18	1.66e-21
rs10922109, rs61818925, rs7803454, rs1626340, rs17231506, rs67538026, rs8135665	7	ENSG00000244414	CFHR1	1	1.73	0.17	1.66e-21
rs10922109, rs61818925, rs1626340, rs17231506, rs67538026, rs73036519, rs8135665	7	ENSG00000244414	CFHR1	1	1.69	0.17	1.67e-21
rs10922109, rs570618, rs61818925, rs9564692, rs17231506, rs6565597, rs429358, rs8135665	8	ENSG00000244414	CFHR1	1	1.73	0.17	1.66e-21
rs10922109, rs61818925, rs3138141, rs17231506, rs6565597, rs67538026	6	ENSG00000134365	CFHR4	1	1.92	0.19	1.62e-21
rs10922109, rs61818925, rs6565597, rs67538026, rs73036519, rs8135665	6	ENSG00000134365	CFHR4	1	1.87	0.18	1.64e-21
rs10922109, rs61818925, rs1142, rs7803454, rs9564692, rs17231506, rs67538026, rs429358	8	ENSG00000134365	CFHR4	1	1.92	0.19	1.66e-21
rs10922109, rs61818925, rs7803454, rs3138141, rs17231506, rs72802342, rs6565597, rs8135665	8	ENSG00000134365	CFHR4	1	1.93	0.19	1.64e-21
rs10922109, rs61818925, rs17231506, rs72802342, rs6565597, rs429358, rs73036519, rs8135665	8	ENSG00000116785	CFHR3	1	1.84	0.18	1.67e-21
rs10922109, rs570618, rs61818925, rs10033900, rs1142, rs7803454, rs1626340, rs3138141, rs6565597, rs67538026, rs429358, rs8135665	12	ENSG00000244414	CFHR1	1	1.78	0.18	1.63e-21
rs10922109, rs570618, rs61818925, rs10033900, rs1142, rs3138141, rs9564692, rs429358, rs73036519, rs8135665	10	ENSG00000244414	CFHR1	1	1.77	0.17	1.65e-21
rs10922109, rs570618, rs61818925, rs10033900, rs7803454, rs1626340, rs17231506, rs11080055, rs67538026, rs429358, rs73036519, rs8135665	12	ENSG00000244414	CFHR1	1	1.76	0.17	1.62e-21
rs10922109, rs570618, rs61818925, rs10033900, rs1626340, rs67538026, rs429358, rs73036519, rs8135665	9	ENSG00000244414	CFHR1	1	1.79	0.18	1.64e-21
rs10922109, rs61818925, rs1626340, rs3138141, rs17231506, rs67538026, rs8135665	7	ENSG00000134365	CFHR4	1	1.89	0.19	1.7e-21
rs10922109, rs570618, rs61818925, rs17231506, rs72802342, rs429358, rs73036519, rs8135665	8	ENSG00000244414	CFHR1	1	1.72	0.17	1.69e-21
rs10922109, rs61818925, rs1626340, rs3138141, rs17231506, rs72802342, rs67538026, rs73036519	8	ENSG00000244414	CFHR1	1	1.74	0.17	1.69e-21
rs10922109, rs570618, rs61818925, rs10033900, rs1142, rs7803454, rs1626340, rs3138141, rs9564692, rs67538026, rs429358, rs73036519, rs8135665	13	ENSG00000244414	CFHR1	1	1.79	0.18	1.73e-21
rs10922109, rs61818925, rs1142, rs1626340, rs9564692, rs17231506, rs8135665	7	ENSG00000244414	CFHR1	1	1.71	0.17	1.74e-21
rs10922109, rs61818925, rs1142, rs1626340, rs17231506, rs73036519	6	ENSG00000134365	CFHR4	1	1.93	0.19	1.74e-21
rs10922109, rs570618, rs61818925, rs17231506, rs6565597, rs67538026, rs429358, rs8135665	8	ENSG00000244414	CFHR1	1	1.75	0.17	1.72e-21
rs10922109, rs61818925, rs7803454, rs1626340, rs17231506, rs72802342, rs73036519, rs8135665	8	ENSG00000244414	CFHR1	1	1.66	0.16	1.73e-21
rs10922109, rs570618, rs61818925, rs10033900, rs7803454, rs1626340, rs3138141, rs429358, rs73036519, rs8135665	10	ENSG00000244414	CFHR1	1	1.76	0.17	1.74e-21
rs10922109, rs570618, rs61818925, rs10033900, rs1626340, rs3138141, rs9564692, rs17231506, rs67538026, rs429358, rs73036519, rs8135665	12	ENSG00000244414	CFHR1	1	1.77	0.17	1.74e-21
rs10922109, rs570618, rs61818925, rs10033900, rs1626340, rs3138141, rs6565597, rs67538026, rs429358, rs73036519	10	ENSG00000244414	CFHR1	1	1.76	0.17	1.76e-21
rs10922109, rs570618, rs61818925, rs10033900, rs7803454, rs1626340, rs3138141, rs6565597, rs429358, rs8135665	10	ENSG00000244414	CFHR1	1	1.77	0.17	1.76e-21
rs10922109, rs61818925, rs1142, rs1626340, rs17231506	5	ENSG00000134365	CFHR4	1	1.91	0.19	1.77e-21
rs10922109, rs61818925, rs1626340, rs67538026, rs73036519, rs8135665	6	ENSG00000134365	CFHR4	1	1.92	0.19	1.79e-21
rs10922109, rs61818925, rs7803454, rs17231506	4	ENSG00000134365	CFHR4	1	1.85	0.18	1.81e-21
rs10922109, rs61818925, rs1142, rs3138141, rs6565597	5	ENSG00000134365	CFHR4	1	1.9	0.19	1.85e-21
rs10922109, rs61818925, rs7803454, rs1626340, rs17231506	5	ENSG00000134365	CFHR4	1	1.89	0.19	1.84e-21
rs10922109, rs570618, rs61818925, rs10033900, rs7803454, rs67538026, rs429358, rs8135665	8	ENSG00000244414	CFHR1	1	1.78	0.18	1.8e-21
rs10922109, rs61818925, rs1142, rs7803454, rs3138141, rs17231506, rs6565597	7	ENSG00000134365	CFHR4	1	1.93	0.19	1.83e-21
rs10922109, rs570618, rs61818925, rs10033900, rs7803454, rs1626340, rs9564692, rs17231506, rs11080055, rs67538026, rs429358	11	ENSG00000244414	CFHR1	1	1.76	0.17	1.81e-21
rs10922109, rs61818925, rs1142, rs6565597, rs429358, rs73036519, rs8135665	7	ENSG00000134365	CFHR4	1	1.86	0.18	1.84e-21
rs10922109, rs570618, rs61818925, rs10033900, rs1626340, rs3138141, rs9564692, rs17231506, rs72802342, rs429358, rs8135665	11	ENSG00000244414	CFHR1	1	1.74	0.17	1.85e-21
rs10922109, rs570618, rs61818925, rs1626340, rs9564692, rs17231506, rs11080055, rs429358	8	ENSG00000244414	CFHR1	1	1.75	0.17	1.85e-21
rs10922109, rs570618, rs61818925, rs3138141, rs9564692, rs17231506, rs6565597, rs429358	8	ENSG00000244414	CFHR1	1	1.74	0.17	1.84e-21
rs10922109, rs61818925, rs1142, rs7803454, rs17231506, rs72802342	6	ENSG00000134365	CFHR4	1	1.93	0.19	1.84e-21
rs10922109, rs61818925, rs7803454, rs3138141, rs17231506, rs429358	6	ENSG00000134365	CFHR4	1	1.95	0.19	1.83e-21
rs10922109, rs61818925, rs7803454, rs17231506, rs11080055, rs6565597, rs67538026, rs73036519	8	ENSG00000134365	CFHR4	1	1.93	0.19	1.84e-21
rs10922109, rs570618, rs61818925, rs10033900, rs7803454, rs1626340, rs67538026, rs429358, rs73036519, rs8135665	10	ENSG00000244414	CFHR1	1	1.79	0.18	1.84e-21
rs10922109, rs61818925, rs1626340, rs3138141, rs17231506, rs67538026	6	ENSG00000134365	CFHR4	1	1.92	0.19	1.86e-21
rs10922109, rs61818925, rs10033900, rs7803454, rs17231506	5	ENSG00000134365	CFHR4	1	1.9	0.19	1.87e-21
rs10922109, rs570618, rs61818925, rs1626340, rs9564692, rs17231506, rs11080055, rs67538026, rs429358, rs73036519, rs8135665	11	ENSG00000244414	CFHR1	1	1.76	0.17	1.87e-21
rs10922109, rs61818925, rs1626340, rs3138141, rs11080055, rs67538026, rs73036519, rs8135665	8	ENSG00000134365	CFHR4	1	1.94	0.19	1.89e-21
rs10922109, rs61818925, rs7803454, rs3138141, rs17231506, rs67538026, rs8135665	7	ENSG00000134365	CFHR4	1	1.89	0.19	1.89e-21
rs10922109, rs570618, rs61818925, rs9564692, rs17231506, rs429358	6	ENSG00000244414	CFHR1	1	1.75	0.17	1.9e-21
rs10922109, rs570618, rs61818925, rs10033900, rs1626340, rs11080055, rs429358, rs8135665	8	ENSG00000244414	CFHR1	1	1.75	0.17	1.91e-21
rs10922109, rs570618, rs61818925, rs10033900, rs7803454, rs17231506, rs72802342, rs429358, rs73036519, rs8135665	10	ENSG00000244414	CFHR1	1	1.73	0.17	1.91e-21
rs10922109, rs61818925, rs7803454, rs9564692, rs8135665	5	ENSG00000244414	CFHR1	1	1.73	0.17	1.93e-21
rs10922109, rs61818925, rs3138141, rs73036519, rs8135665	5	ENSG00000244414	CFHR1	1	1.75	0.17	1.92e-21
rs10922109, rs570618, rs61818925, rs10033900, rs7803454, rs3138141, rs72802342, rs6565597, rs73036519, rs8135665	10	ENSG00000244414	CFHR1	1	1.77	0.17	1.93e-21
rs10922109, rs570618, rs61818925, rs1626340, rs9564692, rs17231506, rs429358, rs8135665	8	ENSG00000244414	CFHR1	1	1.73	0.17	1.94e-21
rs10922109, rs570618, rs61818925, rs17231506, rs429358	5	ENSG00000244414	CFHR1	1	1.76	0.17	1.95e-21
rs10922109, rs570618, rs61818925, rs10033900, rs1626340, rs429358, rs73036519, rs8135665	8	ENSG00000244414	CFHR1	1	1.74	0.17	1.95e-21
rs10922109, rs61818925, rs7803454, rs9564692, rs72802342, rs429358, rs73036519, rs8135665	8	ENSG00000244414	CFHR1	1	1.72	0.17	1.95e-21
rs10922109, rs61818925, rs1142, rs6565597, rs67538026, rs73036519, rs8135665	7	ENSG00000134365	CFHR4	1	1.88	0.19	1.96e-21
rs10922109, rs61818925, rs10033900, rs1626340, rs11080055	5	ENSG00000134365	CFHR4	1	1.94	0.19	1.97e-21
rs10922109, rs61818925, rs10033900, rs1142, rs1626340, rs17231506, rs73036519	7	ENSG00000134365	CFHR4	1	1.93	0.19	1.97e-21
rs10922109, rs61818925, rs1626340, rs3138141, rs11080055, rs67538026, rs8135665	7	ENSG00000134365	CFHR4	1	1.93	0.19	1.97e-21
rs10922109, rs570618, rs61818925, rs1626340, rs3138141, rs17231506, rs6565597, rs429358, rs73036519, rs8135665	10	ENSG00000244414	CFHR1	1	1.71	0.17	1.98e-21
rs10922109, rs61818925, rs1142, rs3138141, rs6565597, rs429358, rs73036519	7	ENSG00000134365	CFHR4	1	1.9	0.19	1.98e-21
rs10922109, rs570618, rs61818925, rs10033900, rs7803454, rs72802342, rs6565597, rs8135665	8	ENSG00000244414	CFHR1	1	1.77	0.17	2e-21
rs10922109, rs570618, rs61818925, rs10033900, rs1626340, rs3138141, rs17231506, rs72802342, rs67538026, rs429358, rs8135665	11	ENSG00000244414	CFHR1	1	1.76	0.17	2.01e-21
rs10922109, rs61818925, rs7803454, rs6565597, rs67538026, rs73036519	6	ENSG00000134365	CFHR4	1	1.88	0.18	2.01e-21
rs10922109, rs61818925, rs7803454, rs1626340	4	ENSG00000134365	CFHR4	1	1.86	0.18	2.02e-21
rs10922109, rs61818925, rs7803454, rs3138141, rs17231506, rs73036519	6	ENSG00000134365	CFHR4	1	1.91	0.19	2.02e-21
rs10922109, rs61818925, rs1142, rs1626340, rs9564692, rs17231506, rs67538026, rs73036519, rs8135665	9	ENSG00000244414	CFHR1	1	1.73	0.17	2.02e-21
rs10922109, rs570618, rs61818925, rs1626340, rs17231506, rs11080055, rs429358, rs8135665	8	ENSG00000244414	CFHR1	1	1.73	0.17	2.04e-21
rs10922109, rs61818925, rs10033900, rs1626340, rs3138141, rs17231506	6	ENSG00000134365	CFHR4	1	1.89	0.19	2.04e-21
rs10922109, rs61818925, rs10033900, rs3138141, rs73036519	5	ENSG00000134365	CFHR4	1	1.9	0.19	2.05e-21
rs10922109, rs61818925, rs1142, rs1626340, rs73036519	5	ENSG00000134365	CFHR4	1	1.89	0.19	2.07e-21
rs10922109, rs570618, rs61818925, rs10033900, rs1142, rs7803454, rs1626340, rs73036519, rs8135665	9	ENSG00000244414	CFHR1	1	1.77	0.17	2.07e-21
rs10922109, rs61818925, rs10033900, rs7803454, rs429358, rs8135665	6	ENSG00000134365	CFHR4	1	1.92	0.19	2.07e-21
rs10922109, rs61818925, rs3138141, rs11080055, rs8135665	5	ENSG00000134365	CFHR4	1	1.91	0.19	2.09e-21
rs10922109, rs570618, rs61818925, rs1626340, rs17231506, rs67538026, rs429358, rs8135665	8	ENSG00000244414	CFHR1	1	1.73	0.17	2.1e-21
rs10922109, rs61818925, rs1142, rs7803454, rs9564692, rs17231506, rs11080055, rs73036519	8	ENSG00000134365	CFHR4	1	1.99	0.2	2.08e-21
rs10922109, rs61818925, rs1142, rs1626340, rs6565597, rs429358, rs73036519, rs8135665	8	ENSG00000134365	CFHR4	1	1.83	0.18	2.1e-21
rs10922109, rs61818925, rs7803454, rs3138141, rs17231506, rs6565597, rs67538026, rs429358	8	ENSG00000134365	CFHR4	1	1.94	0.19	2.09e-21
rs10922109, rs61818925, rs7803454, rs17231506	4	ENSG00000244414	CFHR1	1	1.69	0.17	2.12e-21
rs10922109, rs570618, rs61818925, rs7803454, rs3138141, rs9564692, rs17231506, rs72802342, rs67538026, rs73036519	10	ENSG00000244414	CFHR1	1	1.78	0.17	2.13e-21
rs10922109, rs570618, rs61818925, rs10033900, rs1626340, rs17231506, rs429358, rs73036519	8	ENSG00000244414	CFHR1	1	1.76	0.17	2.11e-21
rs10922109, rs61818925, rs1142, rs7803454, rs17231506, rs11080055, rs73036519	7	ENSG00000134365	CFHR4	1	1.93	0.19	2.12e-21
rs10922109, rs61818925, rs7803454, rs17231506, rs72802342, rs11080055, rs73036519	7	ENSG00000244414	CFHR1	1	1.74	0.17	2.13e-21
rs10922109, rs61818925, rs1142, rs7803454, rs3138141, rs17231506	6	ENSG00000134365	CFHR4	1	1.95	0.19	2.11e-21
rs10922109, rs570618, rs61818925, rs10033900, rs7803454, rs1626340, rs6565597, rs67538026, rs429358, rs8135665	10	ENSG00000244414	CFHR1	1	1.76	0.17	2.12e-21
rs10922109, rs570618, rs61818925, rs1626340, rs9564692, rs17231506, rs67538026, rs429358	8	ENSG00000244414	CFHR1	1	1.76	0.17	2.15e-21
rs10922109, rs570618, rs61818925, rs10033900, rs1142, rs7803454, rs1626340, rs9564692, rs11080055, rs429358, rs8135665	11	ENSG00000244414	CFHR1	1	1.75	0.17	2.19e-21
rs10922109, rs570618, rs61818925, rs10033900, rs429358, rs73036519, rs8135665	7	ENSG00000244414	CFHR1	1	1.77	0.17	2.19e-21
rs10922109, rs570618, rs61818925, rs3138141, rs9564692, rs17231506, rs11080055, rs429358, rs73036519, rs8135665	10	ENSG00000244414	CFHR1	1	1.75	0.17	2.23e-21
rs10922109, rs61818925, rs1142, rs429358, rs8135665	5	ENSG00000134365	CFHR4	1	1.9	0.19	2.21e-21
rs10922109, rs570618, rs61818925, rs10033900, rs1142, rs7803454, rs1626340, rs8135665	8	ENSG00000244414	CFHR1	1	1.77	0.17	2.2e-21
rs10922109, rs61818925, rs1142, rs7803454, rs1626340, rs9564692, rs17231506	7	ENSG00000134365	CFHR4	1	1.9	0.19	2.2e-21
rs10922109, rs61818925, rs1626340, rs9564692, rs11080055, rs67538026, rs8135665	7	ENSG00000244414	CFHR1	1	1.74	0.17	2.21e-21
rs10922109, rs570618, rs61818925, rs10033900, rs1626340, rs3138141, rs9564692, rs67538026, rs429358, rs73036519, rs8135665	11	ENSG00000244414	CFHR1	1	1.78	0.17	2.17e-21
rs10922109, rs570618, rs61818925, rs72802342, rs11080055, rs429358, rs73036519, rs8135665	8	ENSG00000244414	CFHR1	1	1.7	0.17	2.23e-21
rs10922109, rs570618, rs61818925, rs1626340, rs429358, rs8135665	6	ENSG00000244414	CFHR1	1	1.71	0.17	2.2e-21
rs10922109, rs61818925, rs7803454, rs6565597, rs429358, rs8135665	6	ENSG00000244414	CFHR1	1	1.68	0.17	2.22e-21
rs10922109, rs61818925, rs9564692, rs6565597, rs67538026, rs8135665	6	ENSG00000244414	CFHR1	1	1.73	0.17	2.23e-21
rs10922109, rs61818925, rs17231506, rs72802342, rs73036519, rs8135665	6	ENSG00000244414	CFHR1	1	1.73	0.17	2.22e-21
rs10922109, rs61818925, rs10033900, rs7803454, rs3138141, rs17231506, rs429358, rs8135665	8	ENSG00000134365	CFHR4	1	1.97	0.19	2.22e-21
rs10922109, rs61818925, rs7803454, rs9564692, rs17231506, rs72802342, rs67538026, rs8135665	8	ENSG00000134365	CFHR4	1	1.93	0.19	2.2e-21
rs10922109, rs570618, rs61818925, rs10033900, rs9564692, rs17231506, rs6565597, rs429358, rs73036519, rs8135665	10	ENSG00000244414	CFHR1	1	1.73	0.17	2.21e-21
rs10922109, rs570618, rs61818925, rs10033900, rs3138141, rs17231506, rs72802342, rs67538026, rs429358	9	ENSG00000244414	CFHR1	1	1.77	0.17	2.23e-21
rs10922109, rs570618, rs61818925, rs10033900, rs17231506, rs72802342, rs429358, rs73036519, rs8135665	9	ENSG00000244414	CFHR1	1	1.72	0.17	2.23e-21
rs10922109, rs61818925, rs1626340, rs67538026, rs8135665	5	ENSG00000244414	CFHR1	1	1.73	0.17	2.24e-21
rs10922109, rs570618, rs61818925, rs10033900, rs7803454, rs1626340, rs6565597, rs67538026, rs8135665	9	ENSG00000244414	CFHR1	1	1.77	0.17	2.24e-21
rs10922109, rs61818925, rs10033900, rs3138141, rs17231506, rs6565597	6	ENSG00000134365	CFHR4	1	1.9	0.19	2.26e-21
rs10922109, rs570618, rs61818925, rs10033900, rs1142, rs7803454, rs1626340, rs3138141, rs9564692, rs429358, rs8135665	11	ENSG00000244414	CFHR1	1	1.76	0.17	2.29e-21
rs10922109, rs570618, rs61818925, rs1626340, rs3138141, rs9564692, rs17231506, rs6565597, rs429358, rs8135665	10	ENSG00000244414	CFHR1	1	1.73	0.17	2.29e-21
rs10922109, rs570618, rs61818925, rs17231506, rs6565597, rs429358, rs8135665	7	ENSG00000244414	CFHR1	1	1.73	0.17	2.27e-21
rs10922109, rs61818925, rs17231506, rs72802342, rs429358, rs73036519, rs8135665	7	ENSG00000134365	CFHR4	1	1.88	0.19	2.29e-21
rs10922109, rs570618, rs61818925, rs1626340, rs429358, rs73036519	6	ENSG00000244414	CFHR1	1	1.7	0.17	2.28e-21
rs10922109, rs61818925, rs7803454, rs9564692, rs17231506, rs67538026	6	ENSG00000134365	CFHR4	1	1.9	0.19	2.29e-21
rs10922109, rs61818925, rs7803454, rs1626340, rs3138141, rs6565597, rs429358, rs8135665	8	ENSG00000134365	CFHR4	1	1.87	0.18	2.27e-21
rs10922109, rs61818925, rs1142, rs9564692, rs17231506, rs67538026, rs73036519, rs8135665	8	ENSG00000244414	CFHR1	1	1.74	0.17	2.29e-21
rs10922109, rs61818925, rs10033900, rs17231506, rs67538026, rs8135665	6	ENSG00000134365	CFHR4	1	1.87	0.18	2.3e-21
rs10922109, rs61818925, rs1142, rs7803454, rs17231506, rs6565597, rs67538026, rs73036519	8	ENSG00000134365	CFHR4	1	1.88	0.18	2.31e-21
rs10922109, rs570618, rs61818925, rs10033900, rs1142, rs7803454, rs1626340, rs3138141, rs9564692, rs6565597, rs429358, rs8135665	12	ENSG00000244414	CFHR1	1	1.78	0.18	2.31e-21
rs10922109, rs61818925, rs7803454, rs67538026, rs73036519, rs8135665	6	ENSG00000244414	CFHR1	1	1.76	0.17	2.34e-21
rs10922109, rs61818925, rs1626340, rs17231506, rs73036519, rs8135665	6	ENSG00000244414	CFHR1	1	1.67	0.16	2.33e-21
rs10922109, rs61818925, rs7803454, rs1626340, rs9564692, rs72802342, rs429358, rs8135665	8	ENSG00000244414	CFHR1	1	1.68	0.17	2.34e-21
rs10922109, rs61818925, rs1626340, rs3138141, rs17231506, rs72802342, rs67538026, rs8135665	8	ENSG00000244414	CFHR1	1	1.69	0.17	2.34e-21
rs10922109, rs570618, rs61818925, rs10033900, rs7803454, rs3138141, rs17231506, rs67538026, rs8135665	9	ENSG00000244414	CFHR1	1	1.78	0.18	2.33e-21
rs10922109, rs570618, rs61818925, rs10033900, rs7803454, rs1626340, rs9564692, rs17231506, rs72802342, rs6565597, rs67538026, rs8135665	12	ENSG00000244414	CFHR1	1	1.78	0.18	2.33e-21
rs10922109, rs61818925, rs7803454, rs3138141, rs67538026	5	ENSG00000134365	CFHR4	1	1.93	0.19	2.35e-21
rs10922109, rs570618, rs61818925, rs17231506, rs72802342, rs67538026, rs429358	7	ENSG00000244414	CFHR1	1	1.78	0.18	2.36e-21
rs10922109, rs570618, rs61818925, rs10033900, rs7803454, rs1626340, rs3138141, rs72802342, rs11080055, rs67538026, rs429358, rs8135665	12	ENSG00000244414	CFHR1	1	1.76	0.17	2.37e-21
rs10922109, rs61818925, rs1626340, rs9564692, rs17231506, rs72802342, rs429358, rs73036519, rs8135665	9	ENSG00000244414	CFHR1	1	1.68	0.17	2.39e-21
rs10922109, rs570618, rs61818925, rs10033900, rs7803454, rs1626340, rs17231506, rs6565597, rs67538026, rs429358, rs73036519, rs8135665	12	ENSG00000244414	CFHR1	1	1.76	0.17	2.4e-21
rs10922109, rs61818925, rs10033900, rs7803454, rs17231506, rs6565597, rs67538026, rs8135665	8	ENSG00000134365	CFHR4	1	1.92	0.19	2.4e-21
rs10922109, rs61818925, rs7803454, rs3138141, rs17231506, rs11080055, rs67538026, rs8135665	8	ENSG00000134365	CFHR4	1	1.93	0.19	2.41e-21
rs10922109, rs61818925, rs1626340, rs6565597, rs429358, rs73036519, rs8135665	7	ENSG00000134365	CFHR4	1	1.86	0.18	2.46e-21
rs10922109, rs570618, rs61818925, rs10033900, rs3138141, rs9564692, rs17231506, rs11080055, rs429358, rs73036519	10	ENSG00000244414	CFHR1	1	1.75	0.17	2.46e-21
rs10922109, rs570618, rs61818925, rs1142, rs7803454, rs9564692, rs67538026, rs429358	8	ENSG00000244414	CFHR1	1	1.78	0.18	2.51e-21
rs10922109, rs570618, rs61818925, rs17231506, rs72802342, rs67538026, rs429358, rs8135665	8	ENSG00000244414	CFHR1	1	1.74	0.17	2.52e-21
rs10922109, rs61818925, rs3138141, rs9564692, rs17231506, rs6565597	6	ENSG00000134365	CFHR4	1	1.9	0.19	2.53e-21
rs10922109, rs61818925, rs1142, rs17231506, rs6565597, rs67538026, rs73036519, rs8135665	8	ENSG00000134365	CFHR4	1	1.85	0.18	2.53e-21
rs10922109, rs570618, rs61818925, rs10033900, rs1626340, rs17231506, rs11080055, rs6565597, rs8135665	9	ENSG00000244414	CFHR1	1	1.74	0.17	2.53e-21
rs10922109, rs570618, rs61818925, rs10033900, rs7803454, rs429358, rs73036519, rs8135665	8	ENSG00000244414	CFHR1	1	1.75	0.17	2.54e-21
rs10922109, rs61818925, rs10033900, rs3138141, rs17231506	5	ENSG00000134365	CFHR4	1	1.9	0.19	2.55e-21
rs10922109, rs61818925, rs1142, rs1626340, rs11080055, rs6565597, rs8135665	7	ENSG00000134365	CFHR4	1	1.93	0.19	2.55e-21
rs10922109, rs61818925, rs10033900, rs17231506, rs72802342, rs67538026, rs73036519, rs8135665	8	ENSG00000244414	CFHR1	1	1.73	0.17	2.55e-21
rs10922109, rs61818925, rs17231506, rs67538026, rs73036519	5	ENSG00000244414	CFHR1	1	1.72	0.17	2.57e-21
rs10922109, rs61818925, rs1142, rs7803454, rs9564692, rs17231506, rs72802342, rs6565597, rs67538026	9	ENSG00000134365	CFHR4	1	1.93	0.19	2.59e-21
rs10922109, rs570618, rs61818925, rs10033900, rs7803454, rs1626340, rs3138141, rs17231506, rs11080055, rs8135665	10	ENSG00000244414	CFHR1	1	1.76	0.17	2.59e-21
rs10922109, rs61818925, rs1142, rs7803454, rs9564692, rs17231506, rs6565597, rs67538026	8	ENSG00000134365	CFHR4	1	1.93	0.19	2.6e-21
rs10922109, rs61818925, rs67538026, rs73036519, rs8135665	5	ENSG00000244414	CFHR1	1	1.73	0.17	2.6e-21
rs10922109, rs61818925, rs1142, rs6565597, rs67538026, rs73036519	6	ENSG00000134365	CFHR4	1	1.87	0.18	2.61e-21
rs10922109, rs570618, rs61818925, rs10033900, rs7803454, rs1626340, rs17231506, rs11080055, rs67538026, rs429358, rs8135665	11	ENSG00000244414	CFHR1	1	1.76	0.17	2.63e-21
rs10922109, rs61818925, rs1626340, rs67538026, rs8135665	5	ENSG00000134365	CFHR4	1	1.89	0.19	2.65e-21
rs10922109, rs61818925, rs10033900, rs7803454, rs17231506, rs6565597, rs73036519	7	ENSG00000134365	CFHR4	1	1.91	0.19	2.65e-21
rs10922109, rs61818925, rs1626340, rs3138141, rs17231506, rs67538026, rs73036519, rs8135665	8	ENSG00000244414	CFHR1	1	1.69	0.17	2.65e-21
rs10922109, rs570618, rs61818925, rs10033900, rs1626340, rs3138141, rs17231506, rs11080055, rs73036519	9	ENSG00000244414	CFHR1	1	1.76	0.17	2.66e-21
rs10922109, rs61818925, rs1142, rs1626340, rs17231506, rs8135665	6	ENSG00000134365	CFHR4	1	1.88	0.19	2.67e-21
rs10922109, rs570618, rs61818925, rs10033900, rs1142, rs7803454, rs1626340, rs6565597, rs429358, rs73036519, rs8135665	11	ENSG00000244414	CFHR1	1	1.76	0.17	2.68e-21
rs10922109, rs570618, rs61818925, rs7803454, rs9564692, rs17231506, rs72802342, rs67538026, rs8135665	9	ENSG00000244414	CFHR1	1	1.76	0.17	2.69e-21
rs10922109, rs61818925, rs1626340, rs9564692, rs17231506, rs67538026, rs73036519, rs8135665	8	ENSG00000134365	CFHR4	1	1.89	0.19	2.69e-21
rs10922109, rs570618, rs61818925, rs10033900, rs1626340, rs3138141, rs72802342, rs6565597, rs67538026, rs429358, rs8135665	11	ENSG00000244414	CFHR1	1	1.76	0.17	2.71e-21
rs10922109, rs570618, rs61818925, rs7803454, rs1626340, rs3138141, rs9564692, rs17231506, rs72802342, rs6565597, rs8135665	11	ENSG00000244414	CFHR1	1	1.75	0.17	2.7e-21
rs10922109, rs570618, rs61818925, rs67538026, rs429358	5	ENSG00000244414	CFHR1	1	1.8	0.18	2.73e-21
rs10922109, rs61818925, rs73036519, rs8135665	4	ENSG00000244414	CFHR1	1	1.74	0.17	2.74e-21
rs10922109, rs570618, rs61818925, rs9564692, rs17231506, rs11080055, rs67538026, rs429358, rs73036519, rs8135665	10	ENSG00000244414	CFHR1	1	1.74	0.17	2.72e-21
rs10922109, rs61818925, rs1142, rs9564692, rs8135665	5	ENSG00000244414	CFHR1	1	1.73	0.17	2.74e-21
rs10922109, rs61818925, rs1142, rs3138141, rs9564692, rs17231506	6	ENSG00000134365	CFHR4	1	1.92	0.19	2.73e-21
rs10922109, rs61818925, rs7803454, rs1626340, rs9564692, rs17231506, rs67538026, rs429358, rs8135665	9	ENSG00000244414	CFHR1	1	1.67	0.17	2.73e-21
rs10922109, rs570618, rs61818925, rs10033900, rs1142, rs7803454, rs1626340, rs9564692, rs6565597, rs8135665	10	ENSG00000244414	CFHR1	1	1.76	0.17	2.72e-21
rs10922109, rs61818925, rs10033900, rs7803454, rs3138141, rs429358, rs73036519, rs8135665	8	ENSG00000244414	CFHR1	1	1.7	0.17	2.75e-21
rs10922109, rs570618, rs61818925, rs10033900, rs7803454, rs1626340, rs3138141, rs6565597, rs67538026, rs429358, rs73036519, rs8135665	12	ENSG00000244414	CFHR1	1	1.78	0.18	2.75e-21
rs10922109, rs61818925, rs1142, rs7803454, rs1626340, rs9564692, rs17231506, rs6565597	8	ENSG00000134365	CFHR4	1	1.91	0.19	2.76e-21
rs10922109, rs570618, rs61818925, rs1626340, rs3138141, rs17231506, rs11080055, rs67538026, rs429358, rs8135665	10	ENSG00000244414	CFHR1	1	1.75	0.17	2.78e-21
rs10922109, rs61818925, rs7803454, rs17231506, rs8135665	5	ENSG00000244414	CFHR1	1	1.69	0.17	2.78e-21
rs10922109, rs570618, rs61818925, rs10033900, rs1142, rs7803454, rs67538026, rs8135665	8	ENSG00000244414	CFHR1	1	1.79	0.18	2.77e-21
rs10922109, rs570618, rs61818925, rs10033900, rs6565597, rs67538026, rs429358, rs73036519	8	ENSG00000244414	CFHR1	1	1.79	0.18	2.78e-21
rs10922109, rs61818925, rs1142, rs3138141, rs9564692, rs73036519	6	ENSG00000134365	CFHR4	1	1.95	0.19	2.8e-21
rs10922109, rs61818925, rs1142, rs7803454, rs9564692, rs67538026, rs73036519, rs8135665	8	ENSG00000244414	CFHR1	1	1.73	0.17	2.81e-21
rs10922109, rs570618, rs61818925, rs1142, rs7803454, rs9564692, rs72802342, rs67538026, rs429358, rs8135665	10	ENSG00000244414	CFHR1	1	1.78	0.18	2.82e-21
rs10922109, rs570618, rs61818925, rs6565597, rs429358, rs73036519, rs8135665	7	ENSG00000244414	CFHR1	1	1.7	0.17	2.86e-21
rs10922109, rs61818925, rs7803454, rs3138141, rs11080055, rs429358, rs8135665	7	ENSG00000134365	CFHR4	1	1.91	0.19	2.88e-21
rs10922109, rs61818925, rs9564692, rs17231506, rs72802342, rs429358, rs8135665	7	ENSG00000244414	CFHR1	1	1.67	0.17	2.88e-21
rs10922109, rs570618, rs61818925, rs6565597, rs429358, rs8135665	6	ENSG00000244414	CFHR1	1	1.72	0.17	2.89e-21
rs10922109, rs570618, rs61818925, rs9564692, rs17231506, rs72802342, rs11080055, rs67538026, rs429358, rs73036519, rs8135665	11	ENSG00000244414	CFHR1	1	1.75	0.17	2.87e-21
rs10922109, rs61818925, rs1142, rs7803454, rs17231506, rs429358	6	ENSG00000134365	CFHR4	1	1.92	0.19	2.87e-21
rs10922109, rs61818925, rs7803454, rs9564692, rs11080055, rs8135665	6	ENSG00000244414	CFHR1	1	1.75	0.17	2.86e-21
rs10922109, rs570618, rs61818925, rs10033900, rs1142, rs7803454, rs1626340, rs3138141, rs9564692, rs429358, rs73036519, rs8135665	12	ENSG00000244414	CFHR1	1	1.77	0.17	2.89e-21
rs10922109, rs570618, rs61818925, rs10033900, rs7803454, rs1626340, rs3138141, rs17231506, rs72802342, rs67538026, rs429358, rs8135665	12	ENSG00000244414	CFHR1	1	1.76	0.17	2.88e-21
rs10922109, rs570618, rs61818925, rs1142, rs7803454, rs17231506, rs67538026, rs8135665	8	ENSG00000244414	CFHR1	1	1.78	0.18	2.9e-21
rs10922109, rs61818925, rs7803454, rs3138141, rs6565597, rs67538026	6	ENSG00000134365	CFHR4	1	1.94	0.19	2.9e-21
rs10922109, rs570618, rs61818925, rs1142, rs3138141, rs9564692, rs17231506, rs11080055, rs67538026, rs429358	10	ENSG00000244414	CFHR1	1	1.78	0.18	2.92e-21
rs10922109, rs570618, rs61818925, rs10033900, rs1142, rs6565597, rs429358, rs73036519, rs8135665	9	ENSG00000244414	CFHR1	1	1.73	0.17	2.92e-21
rs10922109, rs570618, rs61818925, rs10033900, rs1626340, rs17231506, rs72802342, rs6565597, rs429358, rs8135665	10	ENSG00000244414	CFHR1	1	1.72	0.17	2.93e-21
rs10922109, rs61818925, rs9564692, rs17231506	4	ENSG00000244414	CFHR1	1	1.73	0.17	2.97e-21
rs10922109, rs570618, rs61818925, rs17231506, rs72802342, rs429358, rs8135665	7	ENSG00000244414	CFHR1	1	1.72	0.17	2.96e-21
rs10922109, rs570618, rs61818925, rs7803454, rs1626340, rs3138141, rs9564692, rs17231506, rs72802342, rs6565597, rs73036519, rs8135665	12	ENSG00000244414	CFHR1	1	1.76	0.17	2.97e-21
rs10922109, rs570618, rs61818925, rs9564692, rs17231506, rs72802342, rs67538026, rs429358, rs73036519	9	ENSG00000244414	CFHR1	1	1.72	0.17	2.97e-21
rs10922109, rs61818925, rs7803454, rs429358, rs8135665	5	ENSG00000244414	CFHR1	1	1.68	0.17	2.98e-21
rs10922109, rs61818925, rs17231506, rs11080055, rs73036519	5	ENSG00000244414	CFHR1	1	1.73	0.17	2.96e-21
rs10922109, rs570618, rs61818925, rs10033900, rs1142, rs7803454, rs1626340, rs3138141, rs67538026, rs429358, rs73036519, rs8135665	12	ENSG00000244414	CFHR1	1	1.78	0.18	2.98e-21
rs10922109, rs570618, rs61818925, rs10033900, rs1626340, rs17231506, rs6565597, rs429358, rs73036519, rs8135665	10	ENSG00000244414	CFHR1	1	1.74	0.17	2.98e-21
rs10922109, rs570618, rs61818925, rs10033900, rs1142, rs7803454, rs1626340, rs3138141, rs9564692, rs11080055, rs429358, rs73036519, rs8135665	13	ENSG00000244414	CFHR1	1	1.75	0.17	3e-21
rs10922109, rs570618, rs61818925, rs3138141, rs17231506, rs72802342, rs429358, rs8135665	8	ENSG00000244414	CFHR1	1	1.73	0.17	3e-21
rs10922109, rs570618, rs61818925, rs10033900, rs3138141, rs17231506, rs11080055, rs67538026, rs429358, rs73036519	10	ENSG00000244414	CFHR1	1	1.77	0.18	3e-21
rs10922109, rs570618, rs61818925, rs1142, rs9564692, rs17231506, rs72802342, rs11080055, rs429358, rs8135665	10	ENSG00000244414	CFHR1	1	1.74	0.17	3.01e-21
rs10922109, rs570618, rs61818925, rs10033900, rs1142, rs7803454, rs67538026	7	ENSG00000244414	CFHR1	1	1.77	0.18	3.03e-21
rs10922109, rs570618, rs61818925, rs17231506, rs72802342, rs429358, rs73036519	7	ENSG00000244414	CFHR1	1	1.68	0.17	3.04e-21
rs10922109, rs61818925, rs10033900, rs9564692, rs17231506, rs73036519	6	ENSG00000134365	CFHR4	1	1.89	0.19	3.03e-21
rs10922109, rs570618, rs61818925, rs10033900, rs7803454, rs1626340, rs11080055, rs67538026, rs429358, rs8135665	10	ENSG00000244414	CFHR1	1	1.74	0.17	3.03e-21
rs10922109, rs61818925, rs7803454, rs8135665	4	ENSG00000244414	CFHR1	1	1.7	0.17	3.09e-21
rs10922109, rs570618, rs61818925, rs17231506, rs6565597, rs67538026, rs429358, rs73036519, rs8135665	9	ENSG00000244414	CFHR1	1	1.73	0.17	3.07e-21
rs10922109, rs570618, rs61818925, rs1142, rs7803454, rs17231506, rs67538026, rs429358	8	ENSG00000244414	CFHR1	1	1.78	0.18	3.1e-21
rs10922109, rs61818925, rs1142, rs3138141, rs429358, rs73036519, rs8135665	7	ENSG00000134365	CFHR4	1	1.9	0.19	3.09e-21
rs10922109, rs61818925, rs1142, rs67538026, rs429358, rs73036519, rs8135665	7	ENSG00000134365	CFHR4	1	1.86	0.18	3.08e-21
rs10922109, rs61818925, rs7803454, rs1626340, rs9564692, rs17231506, rs72802342, rs429358, rs8135665	9	ENSG00000244414	CFHR1	1	1.68	0.17	3.08e-21
rs10922109, rs570618, rs61818925, rs10033900, rs1142, rs3138141, rs429358, rs73036519, rs8135665	9	ENSG00000244414	CFHR1	1	1.75	0.17	3.09e-21
rs10922109, rs570618, rs61818925, rs1626340, rs429358, rs73036519, rs8135665	7	ENSG00000244414	CFHR1	1	1.69	0.17	3.1e-21
rs10922109, rs61818925, rs7803454, rs17231506, rs67538026	5	ENSG00000244414	CFHR1	1	1.73	0.17	3.13e-21
rs10922109, rs61818925, rs3138141, rs6565597, rs429358, rs73036519, rs8135665	7	ENSG00000134365	CFHR4	1	1.88	0.19	3.13e-21
rs10922109, rs570618, rs61818925, rs10033900, rs1142, rs1626340, rs17231506, rs11080055, rs429358, rs8135665	10	ENSG00000244414	CFHR1	1	1.75	0.17	3.13e-21
rs10922109, rs570618, rs61818925, rs3138141, rs9564692, rs17231506, rs72802342, rs429358, rs73036519, rs8135665	10	ENSG00000244414	CFHR1	1	1.7	0.17	3.15e-21
rs10922109, rs61818925, rs1626340, rs17231506, rs72802342, rs429358, rs8135665	7	ENSG00000244414	CFHR1	1	1.67	0.17	3.16e-21
rs10922109, rs570618, rs61818925, rs3138141, rs11080055, rs429358	6	ENSG00000244414	CFHR1	1	1.74	0.17	3.16e-21
rs10922109, rs61818925, rs1142, rs7803454, rs73036519, rs8135665	6	ENSG00000134365	CFHR4	1	1.88	0.19	3.16e-21
rs10922109, rs61818925, rs7803454, rs1626340, rs17231506, rs67538026	6	ENSG00000134365	CFHR4	1	1.88	0.19	3.16e-21
rs10922109, rs61818925, rs7803454, rs17231506, rs67538026, rs73036519	6	ENSG00000244414	CFHR1	1	1.75	0.17	3.17e-21
rs10922109, rs61818925, rs1626340, rs17231506, rs72802342, rs67538026, rs8135665	7	ENSG00000244414	CFHR1	1	1.71	0.17	3.17e-21
rs10922109, rs570618, rs61818925, rs10033900, rs1142, rs7803454, rs8135665	7	ENSG00000244414	CFHR1	1	1.75	0.17	3.18e-21
rs10922109, rs61818925, rs17231506, rs429358	4	ENSG00000134365	CFHR4	1	1.87	0.19	3.2e-21
rs10922109, rs61818925, rs1142, rs7803454, rs17231506, rs6565597, rs429358, rs73036519	8	ENSG00000134365	CFHR4	1	1.88	0.19	3.2e-21
rs10922109, rs61818925, rs7803454, rs1626340, rs17231506, rs72802342, rs67538026, rs429358, rs73036519, rs8135665	10	ENSG00000244414	CFHR1	1	1.64	0.16	3.21e-21
rs10922109, rs61818925, rs10033900, rs1626340, rs3138141, rs17231506, rs6565597, rs73036519, rs8135665	9	ENSG00000134365	CFHR4	1	1.84	0.18	3.22e-21
rs10922109, rs61818925	2	ENSG00000244414	CFHR1	1	1.73	0.17	3.23e-21
rs10922109, rs61818925, rs1142, rs67538026, rs429358, rs73036519	6	ENSG00000134365	CFHR4	1	1.88	0.19	3.23e-21
rs10922109, rs570618, rs61818925, rs10033900, rs1142, rs72802342, rs429358, rs8135665	8	ENSG00000244414	CFHR1	1	1.73	0.17	3.24e-21
rs10922109, rs61818925, rs3138141, rs67538026	4	ENSG00000134365	CFHR4	1	1.93	0.19	3.25e-21
rs10922109, rs61818925, rs1142, rs17231506, rs67538026, rs429358, rs73036519, rs8135665	8	ENSG00000134365	CFHR4	1	1.86	0.18	3.25e-21
rs10922109, rs61818925, rs17231506, rs6565597, rs67538026, rs73036519, rs8135665	7	ENSG00000134365	CFHR4	1	1.86	0.18	3.26e-21
rs10922109, rs570618, rs61818925, rs10033900, rs1626340, rs3138141, rs6565597, rs67538026, rs429358, rs8135665	10	ENSG00000244414	CFHR1	1	1.76	0.17	3.26e-21
rs10922109, rs570618, rs61818925, rs10033900, rs17231506, rs11080055, rs67538026, rs429358, rs8135665	9	ENSG00000244414	CFHR1	1	1.74	0.17	3.26e-21
rs10922109, rs61818925, rs10033900, rs7803454, rs3138141, rs429358, rs73036519, rs8135665	8	ENSG00000134365	CFHR4	1	1.95	0.19	3.27e-21
rs10922109, rs570618, rs61818925, rs10033900, rs1142, rs3138141, rs9564692, rs429358, rs8135665	9	ENSG00000244414	CFHR1	1	1.75	0.17	3.27e-21
rs10922109, rs61818925, rs3138141, rs17231506, rs11080055	5	ENSG00000134365	CFHR4	1	1.91	0.19	3.28e-21
rs10922109, rs570618, rs61818925, rs1626340, rs17231506, rs11080055, rs67538026, rs429358	8	ENSG00000244414	CFHR1	1	1.72	0.17	3.3e-21
rs10922109, rs61818925, rs1626340, rs9564692, rs429358, rs8135665	6	ENSG00000134365	CFHR4	1	1.88	0.19	3.31e-21
rs10922109, rs570618, rs61818925, rs10033900, rs7803454, rs1626340, rs3138141, rs17231506, rs11080055, rs6565597, rs67538026, rs429358, rs8135665	13	ENSG00000244414	CFHR1	1	1.74	0.17	3.33e-21
rs10922109, rs61818925, rs1626340, rs17231506, rs6565597, rs67538026, rs8135665	7	ENSG00000134365	CFHR4	1	1.85	0.18	3.33e-21
rs10922109, rs61818925, rs1142, rs7803454, rs3138141, rs11080055	6	ENSG00000134365	CFHR4	1	1.93	0.19	3.34e-21
rs10922109, rs570618, rs61818925, rs3138141, rs9564692, rs17231506, rs72802342, rs11080055, rs429358	9	ENSG00000244414	CFHR1	1	1.76	0.17	3.34e-21
rs10922109, rs570618, rs61818925, rs1142, rs7803454, rs17231506, rs72802342, rs67538026, rs429358	9	ENSG00000244414	CFHR1	1	1.78	0.18	3.35e-21
rs10922109, rs570618, rs3138141, rs9564692, rs17231506, rs429358, rs73036519, rs8135665	8	ENSG00000244414	CFHR1	1	1.75	0.17	3.36e-21
rs10922109, rs570618, rs61818925, rs17231506, rs6565597, rs429358, rs73036519	7	ENSG00000244414	CFHR1	1	1.71	0.17	3.4e-21
rs10922109, rs570618, rs61818925, rs10033900, rs7803454, rs1626340, rs429358, rs8135665	8	ENSG00000244414	CFHR1	1	1.74	0.17	3.4e-21
rs10922109, rs570618, rs61818925, rs3138141, rs9564692, rs17231506, rs72802342, rs429358, rs8135665	9	ENSG00000244414	CFHR1	1	1.73	0.17	3.41e-21
rs10922109, rs61818925, rs7803454	3	ENSG00000244414	CFHR1	1	1.7	0.17	3.49e-21
rs10922109, rs570618, rs61818925, rs1626340, rs9564692, rs17231506, rs429358, rs73036519, rs8135665	9	ENSG00000244414	CFHR1	1	1.72	0.17	3.42e-21
rs10922109, rs61818925, rs1142, rs7803454, rs9564692, rs72802342, rs67538026	7	ENSG00000134365	CFHR4	1	1.93	0.19	3.48e-21
rs10922109, rs61818925, rs1142, rs7803454, rs9564692, rs6565597, rs67538026	7	ENSG00000134365	CFHR4	1	1.92	0.19	3.48e-21
rs10922109, rs61818925, rs1142, rs7803454, rs6565597, rs429358, rs8135665	7	ENSG00000134365	CFHR4	1	1.86	0.18	3.43e-21
rs10922109, rs570618, rs61818925, rs10033900, rs1626340, rs17231506, rs72802342, rs11080055, rs67538026, rs429358, rs8135665	11	ENSG00000244414	CFHR1	1	1.74	0.17	3.47e-21
rs10922109, rs61818925, rs1142, rs1626340, rs429358, rs8135665	6	ENSG00000134365	CFHR4	1	1.84	0.18	3.42e-21
rs10922109, rs570618, rs61818925, rs7803454, rs1626340, rs3138141, rs9564692, rs17231506, rs429358, rs73036519, rs8135665	11	ENSG00000244414	CFHR1	1	1.74	0.17	3.48e-21
rs10922109, rs61818925, rs10033900, rs7803454, rs1626340, rs3138141, rs17231506, rs6565597, rs73036519	9	ENSG00000134365	CFHR4	1	1.91	0.19	3.46e-21
rs10922109, rs61818925, rs1626340, rs9564692, rs67538026, rs8135665	6	ENSG00000134365	CFHR4	1	1.9	0.19	3.47e-21
rs10922109, rs570618, rs61818925, rs10033900, rs7803454, rs1626340, rs3138141, rs72802342, rs6565597	9	ENSG00000244414	CFHR1	1	1.77	0.18	3.48e-21
rs10922109, rs570618, rs61818925, rs10033900, rs7803454, rs1626340, rs17231506, rs67538026, rs429358	9	ENSG00000244414	CFHR1	1	1.77	0.18	3.47e-21
rs10922109, rs570618, rs61818925, rs10033900, rs7803454, rs1626340, rs9564692, rs6565597, rs73036519, rs8135665	10	ENSG00000244414	CFHR1	1	1.77	0.18	3.46e-21
rs10922109, rs570618, rs61818925, rs10033900, rs3138141, rs17231506, rs6565597, rs67538026, rs429358, rs73036519	10	ENSG00000244414	CFHR1	1	1.76	0.17	3.46e-21
rs10922109, rs570618, rs61818925, rs10033900, rs1626340, rs3138141, rs11080055, rs67538026, rs429358, rs8135665	10	ENSG00000244414	CFHR1	1	1.76	0.17	3.44e-21
rs10922109, rs61818925, rs1142, rs67538026, rs429358	5	ENSG00000134365	CFHR4	1	1.89	0.19	3.5e-21
rs10922109, rs570618, rs61818925, rs10033900, rs1626340, rs9564692, rs17231506, rs6565597, rs67538026, rs429358	10	ENSG00000244414	CFHR1	1	1.75	0.17	3.5e-21
rs10922109, rs570618, rs61818925, rs10033900, rs7803454, rs17231506, rs67538026, rs8135665	8	ENSG00000244414	CFHR1	1	1.77	0.18	3.52e-21
rs10922109, rs61818925, rs1626340, rs9564692, rs11080055, rs8135665	6	ENSG00000244414	CFHR1	1	1.71	0.17	3.52e-21
rs10922109, rs61818925, rs1142, rs1626340, rs72802342, rs8135665	6	ENSG00000134365	CFHR4	1	1.89	0.19	3.54e-21
rs10922109, rs570618, rs61818925, rs17231506, rs67538026, rs429358, rs8135665	7	ENSG00000244414	CFHR1	1	1.73	0.17	3.57e-21
rs10922109, rs61818925, rs1142, rs9564692, rs6565597, rs67538026, rs73036519	7	ENSG00000134365	CFHR4	1	1.88	0.19	3.55e-21
rs10922109, rs61818925, rs7803454, rs1626340, rs3138141, rs73036519, rs8135665	7	ENSG00000244414	CFHR1	1	1.7	0.17	3.57e-21
rs10922109, rs61818925, rs1626340, rs6565597, rs67538026, rs429358, rs73036519, rs8135665	8	ENSG00000134365	CFHR4	1	1.85	0.18	3.56e-21
rs10922109, rs570618, rs61818925, rs10033900, rs1142, rs7803454, rs1626340, rs3138141, rs429358, rs8135665	10	ENSG00000244414	CFHR1	1	1.77	0.18	3.56e-21
rs10922109, rs61818925, rs7803454, rs17231506, rs72802342, rs73036519	6	ENSG00000244414	CFHR1	1	1.69	0.17	3.58e-21
rs10922109, rs570618, rs61818925, rs10033900, rs3138141, rs17231506, rs11080055, rs429358, rs73036519	9	ENSG00000244414	CFHR1	1	1.75	0.17	3.58e-21
rs10922109, rs570618, rs61818925, rs10033900, rs3138141, rs17231506, rs72802342, rs11080055, rs6565597, rs67538026, rs429358	11	ENSG00000244414	CFHR1	1	1.74	0.17	3.59e-21
rs10922109, rs61818925, rs7803454, rs1626340, rs6565597	5	ENSG00000134365	CFHR4	1	1.84	0.18	3.61e-21
rs10922109, rs570618, rs61818925, rs10033900, rs1626340, rs3138141, rs17231506, rs429358	8	ENSG00000244414	CFHR1	1	1.77	0.18	3.63e-21
rs10922109, rs61818925, rs3138141, rs17231506, rs429358	5	ENSG00000134365	CFHR4	1	1.89	0.19	3.69e-21
rs10922109, rs61818925, rs1142, rs3138141, rs17231506, rs67538026, rs429358	7	ENSG00000134365	CFHR4	1	1.91	0.19	3.68e-21
rs10922109, rs61818925, rs1626340, rs9564692, rs72802342, rs429358, rs8135665	7	ENSG00000134365	CFHR4	1	1.9	0.19	3.69e-21
rs10922109, rs61818925, rs1142, rs7803454, rs1626340, rs17231506, rs67538026, rs429358	8	ENSG00000134365	CFHR4	1	1.9	0.19	3.68e-21
rs10922109, rs570618, rs61818925, rs3138141, rs9564692, rs17231506, rs72802342, rs11080055, rs429358, rs73036519, rs8135665	11	ENSG00000244414	CFHR1	1	1.73	0.17	3.68e-21
rs10922109, rs61818925, rs10033900, rs1142, rs1626340, rs17231506	6	ENSG00000134365	CFHR4	1	1.9	0.19	3.66e-21
rs10922109, rs61818925, rs10033900, rs1142, rs7803454, rs9564692, rs17231506, rs73036519	8	ENSG00000134365	CFHR4	1	1.91	0.19	3.64e-21
rs10922109, rs61818925, rs1142, rs7803454, rs17231506, rs11080055, rs67538026, rs73036519	8	ENSG00000134365	CFHR4	1	1.93	0.19	3.66e-21
rs10922109, rs61818925, rs7803454, rs1626340, rs9564692, rs17231506, rs67538026, rs8135665	8	ENSG00000244414	CFHR1	1	1.7	0.17	3.67e-21
rs10922109, rs570618, rs61818925, rs10033900, rs1142, rs7803454, rs17231506, rs67538026, rs429358	9	ENSG00000244414	CFHR1	1	1.78	0.18	3.69e-21
rs10922109, rs570618, rs61818925, rs1142, rs7803454, rs9564692, rs17231506, rs72802342, rs67538026, rs429358	10	ENSG00000244414	CFHR1	1	1.77	0.18	3.67e-21
rs10922109, rs570618, rs61818925, rs10033900, rs1626340, rs3138141, rs11080055, rs429358, rs8135665	9	ENSG00000244414	CFHR1	1	1.76	0.17	3.71e-21
rs10922109, rs61818925, rs1142, rs72802342	4	ENSG00000134365	CFHR4	1	1.9	0.19	3.81e-21
rs10922109, rs61818925, rs1142, rs7803454, rs6565597	5	ENSG00000134365	CFHR4	1	1.87	0.19	3.8e-21
rs10922109, rs61818925, rs1626340, rs9564692, rs8135665	5	ENSG00000134365	CFHR4	1	1.86	0.18	3.77e-21
rs10922109, rs61818925, rs11080055, rs6565597, rs8135665	5	ENSG00000134365	CFHR4	1	1.86	0.18	3.79e-21
rs10922109, rs61818925, rs1626340, rs17231506, rs72802342, rs429358, rs8135665	7	ENSG00000134365	CFHR4	1	1.88	0.19	3.76e-21
rs10922109, rs570618, rs61818925, rs429358, rs73036519, rs8135665	6	ENSG00000244414	CFHR1	1	1.68	0.17	3.78e-21
rs10922109, rs61818925, rs1142, rs3138141, rs17231506, rs11080055	6	ENSG00000134365	CFHR4	1	1.95	0.19	3.8e-21
rs10922109, rs61818925, rs7803454, rs3138141, rs17231506, rs67538026	6	ENSG00000134365	CFHR4	1	1.93	0.19	3.77e-21
rs10922109, rs61818925, rs7803454, rs3138141, rs17231506, rs6565597, rs67538026, rs8135665	8	ENSG00000134365	CFHR4	1	1.92	0.19	3.79e-21
rs10922109, rs61818925, rs1626340, rs3138141, rs9564692, rs11080055, rs73036519, rs8135665	8	ENSG00000244414	CFHR1	1	1.7	0.17	3.78e-21
rs10922109, rs570618, rs61818925, rs10033900, rs7803454, rs72802342, rs6565597, rs67538026, rs73036519, rs8135665	10	ENSG00000244414	CFHR1	1	1.77	0.18	3.77e-21
rs10922109, rs570618, rs61818925, rs10033900, rs1626340, rs17231506, rs11080055, rs67538026, rs429358, rs8135665	10	ENSG00000244414	CFHR1	1	1.76	0.17	3.77e-21
rs10922109, rs570618, rs61818925, rs10033900, rs1142, rs7803454, rs1626340, rs67538026, rs429358, rs8135665	10	ENSG00000244414	CFHR1	1	1.75	0.17	3.81e-21
rs10922109, rs570618, rs61818925, rs10033900, rs7803454, rs1626340, rs3138141, rs72802342, rs11080055, rs6565597, rs67538026, rs8135665	12	ENSG00000244414	CFHR1	1	1.75	0.17	3.82e-21
rs10922109, rs570618, rs61818925, rs7803454, rs3138141, rs9564692, rs17231506, rs72802342, rs11080055, rs67538026	10	ENSG00000244414	CFHR1	1	1.77	0.18	3.84e-21
rs10922109, rs570618, rs61818925, rs9564692, rs17231506, rs11080055, rs6565597, rs429358, rs73036519	9	ENSG00000244414	CFHR1	1	1.74	0.17	3.84e-21
rs10922109, rs61818925, rs1142, rs7803454, rs1626340, rs9564692, rs17231506, rs67538026	8	ENSG00000134365	CFHR4	1	1.92	0.19	3.83e-21
rs10922109, rs61818925, rs7803454, rs9564692, rs17231506, rs429358, rs73036519, rs8135665	8	ENSG00000244414	CFHR1	1	1.68	0.17	3.83e-21
rs10922109, rs570618, rs61818925, rs10033900, rs1142, rs7803454, rs1626340, rs3138141, rs429358, rs73036519, rs8135665	11	ENSG00000244414	CFHR1	1	1.74	0.17	3.85e-21
rs10922109, rs61818925, rs10033900, rs7803454, rs1626340, rs8135665	6	ENSG00000134365	CFHR4	1	1.92	0.19	3.85e-21
rs10922109, rs61818925, rs7803454, rs1626340, rs17231506, rs67538026, rs73036519, rs8135665	8	ENSG00000134365	CFHR4	1	1.88	0.19	3.86e-21
rs10922109, rs61818925, rs1142, rs7803454, rs3138141, rs429358, rs8135665	7	ENSG00000134365	CFHR4	1	1.91	0.19	3.88e-21
rs10922109, rs61818925, rs7803454, rs1626340, rs72802342, rs429358, rs8135665	7	ENSG00000134365	CFHR4	1	1.87	0.19	3.89e-21
rs10922109, rs61818925, rs10033900, rs1142, rs17231506, rs73036519, rs8135665	7	ENSG00000134365	CFHR4	1	1.84	0.18	3.91e-21
rs10922109, rs61818925, rs1142, rs7803454, rs3138141, rs11080055, rs67538026	7	ENSG00000134365	CFHR4	1	1.94	0.19	3.9e-21
rs10922109, rs61818925, rs1142, rs17231506, rs67538026, rs429358, rs8135665	7	ENSG00000134365	CFHR4	1	1.87	0.19	3.91e-21
rs10922109, rs61818925, rs1142, rs7803454, rs9564692, rs11080055, rs73036519, rs8135665	8	ENSG00000244414	CFHR1	1	1.75	0.17	3.91e-21
rs10922109, rs570618, rs61818925, rs10033900, rs1626340, rs3138141, rs9564692, rs17231506, rs72802342, rs6565597, rs67538026, rs429358, rs73036519	13	ENSG00000244414	CFHR1	1	1.75	0.17	3.96e-21
rs10922109, rs570618, rs61818925, rs10033900, rs1142, rs7803454, rs3138141, rs9564692, rs429358, rs8135665	10	ENSG00000244414	CFHR1	1	1.76	0.17	3.95e-21
rs10922109, rs61818925, rs1142, rs7803454, rs67538026, rs429358, rs73036519, rs8135665	8	ENSG00000134365	CFHR4	1	1.87	0.19	3.97e-21
rs10922109, rs570618, rs61818925, rs10033900, rs7803454, rs1626340, rs11080055, rs429358, rs8135665	9	ENSG00000244414	CFHR1	1	1.73	0.17	3.97e-21
rs10922109, rs570618, rs61818925, rs10033900, rs7803454, rs1626340, rs3138141, rs9564692, rs17231506, rs72802342, rs67538026, rs429358, rs8135665	13	ENSG00000244414	CFHR1	1	1.75	0.17	4.03e-21
rs10922109, rs570618, rs61818925, rs3138141, rs17231506, rs67538026, rs429358	7	ENSG00000244414	CFHR1	1	1.76	0.17	4.02e-21
rs10922109, rs570618, rs61818925, rs3138141, rs9564692, rs17231506, rs72802342, rs6565597, rs429358, rs8135665	10	ENSG00000244414	CFHR1	1	1.72	0.17	4.05e-21
rs10922109, rs61818925, rs1626340, rs3138141, rs73036519	5	ENSG00000134365	CFHR4	1	1.9	0.19	4.03e-21
rs10922109, rs61818925, rs6565597, rs67538026, rs73036519	5	ENSG00000134365	CFHR4	1	1.87	0.19	4.04e-21
rs10922109, rs570618, rs61818925, rs10033900, rs1626340, rs17231506, rs11080055, rs8135665	8	ENSG00000244414	CFHR1	1	1.73	0.17	4.02e-21
rs10922109, rs570618, rs61818925, rs10033900, rs7803454, rs1626340, rs9564692, rs17231506, rs11080055, rs67538026, rs8135665	11	ENSG00000244414	CFHR1	1	1.76	0.17	4.01e-21
rs10922109, rs61818925, rs7803454, rs1626340, rs17231506, rs67538026, rs8135665	7	ENSG00000134365	CFHR4	1	1.88	0.19	4.02e-21
rs10922109, rs570618, rs61818925, rs10033900, rs7803454, rs3138141, rs17231506, rs72802342, rs67538026, rs73036519, rs8135665	11	ENSG00000244414	CFHR1	1	1.76	0.17	4.03e-21
rs10922109, rs570618, rs61818925, rs7803454, rs9564692, rs17231506, rs72802342, rs67538026	8	ENSG00000244414	CFHR1	1	1.76	0.18	4.05e-21
rs10922109, rs570618, rs61818925, rs1626340, rs3138141, rs67538026, rs429358, rs73036519	8	ENSG00000244414	CFHR1	1	1.74	0.17	4.01e-21
rs10922109, rs570618, rs61818925, rs10033900, rs7803454, rs1626340, rs3138141, rs17231506, rs73036519, rs8135665	10	ENSG00000244414	CFHR1	1	1.76	0.17	3.99e-21
rs10922109, rs570618, rs61818925, rs10033900, rs1626340, rs17231506, rs11080055, rs429358, rs8135665	9	ENSG00000244414	CFHR1	1	1.74	0.17	4e-21
rs10922109, rs570618, rs61818925, rs10033900, rs7803454, rs3138141, rs72802342, rs6565597, rs73036519	9	ENSG00000244414	CFHR1	1	1.77	0.18	4.06e-21
rs10922109, rs570618, rs61818925, rs10033900, rs3138141, rs17231506, rs11080055, rs67538026, rs429358	9	ENSG00000244414	CFHR1	1	1.78	0.18	4.08e-21
rs10922109, rs570618, rs61818925, rs7803454, rs3138141, rs17231506, rs72802342, rs429358, rs8135665	9	ENSG00000244414	CFHR1	1	1.72	0.17	4.13e-21
rs10922109, rs570618, rs61818925, rs1626340, rs17231506, rs11080055, rs6565597, rs429358, rs73036519	9	ENSG00000244414	CFHR1	1	1.69	0.17	4.12e-21
rs10922109, rs570618, rs61818925, rs10033900, rs1142, rs3138141, rs9564692, rs11080055, rs429358, rs73036519, rs8135665	11	ENSG00000244414	CFHR1	1	1.75	0.17	4.13e-21
rs10922109, rs61818925, rs1142, rs7803454, rs17231506, rs72802342, rs429358	7	ENSG00000134365	CFHR4	1	1.93	0.19	4.14e-21
rs10922109, rs61818925, rs1142, rs7803454, rs17231506, rs11080055, rs6565597	7	ENSG00000134365	CFHR4	1	1.91	0.19	4.11e-21
rs10922109, rs61818925, rs7803454, rs1626340, rs17231506, rs67538026, rs429358	7	ENSG00000134365	CFHR4	1	1.92	0.19	4.12e-21
rs10922109, rs61818925, rs10033900, rs1626340, rs9564692, rs17231506	6	ENSG00000134365	CFHR4	1	1.91	0.19	4.15e-21
rs10922109, rs61818925, rs7803454, rs72802342, rs67538026, rs8135665	6	ENSG00000244414	CFHR1	1	1.72	0.17	4.12e-21
rs10922109, rs61818925, rs1142, rs7803454, rs9564692, rs17231506, rs73036519, rs8135665	8	ENSG00000134365	CFHR4	1	1.9	0.19	4.15e-21
rs10922109, rs61818925, rs1142, rs1626340, rs9564692, rs17231506, rs11080055, rs8135665	8	ENSG00000244414	CFHR1	1	1.7	0.17	4.15e-21
rs10922109, rs570618, rs61818925, rs10033900, rs1626340, rs3138141, rs17231506, rs72802342, rs6565597, rs429358	10	ENSG00000244414	CFHR1	1	1.75	0.17	4.12e-21
rs10922109, rs570618, rs61818925, rs7803454, rs1626340, rs3138141, rs17231506, rs429358, rs73036519, rs8135665	10	ENSG00000244414	CFHR1	1	1.75	0.17	4.17e-21
rs10922109, rs61818925, rs1142, rs7803454, rs9564692, rs6565597, rs67538026, rs73036519	8	ENSG00000134365	CFHR4	1	1.92	0.19	4.17e-21
rs10922109, rs61818925, rs1142, rs1626340, rs73036519, rs8135665	6	ENSG00000134365	CFHR4	1	1.88	0.19	4.18e-21
rs10922109, rs570618, rs61818925, rs10033900, rs7803454, rs3138141, rs17231506, rs11080055, rs67538026, rs73036519, rs8135665	11	ENSG00000244414	CFHR1	1	1.78	0.18	4.2e-21
rs10922109, rs570618, rs61818925, rs10033900, rs1142, rs1626340, rs3138141, rs429358, rs8135665	9	ENSG00000244414	CFHR1	1	1.76	0.18	4.21e-21
rs10922109, rs570618, rs61818925, rs10033900, rs1626340, rs3138141, rs9564692, rs17231506, rs72802342, rs6565597, rs429358, rs73036519	12	ENSG00000244414	CFHR1	1	1.7	0.17	4.22e-21
rs570618, rs61818925, rs7803454, rs72802342	4	ENSG00000244414	CFHR1	1	1.78	0.18	4.23e-21
rs10922109, rs570618, rs61818925, rs429358, rs8135665	5	ENSG00000244414	CFHR1	1	1.73	0.17	4.25e-21
rs10922109, rs61818925, rs6565597	3	ENSG00000244414	CFHR1	1	1.71	0.17	4.25e-21
rs10922109, rs61818925, rs10033900, rs1626340, rs9564692, rs17231506, rs8135665	7	ENSG00000134365	CFHR4	1	1.92	0.19	4.25e-21
rs10922109, rs61818925, rs1142, rs7803454, rs1626340, rs17231506, rs6565597, rs67538026, rs73036519	9	ENSG00000134365	CFHR4	1	1.89	0.19	4.26e-21
rs10922109, rs570618, rs61818925, rs10033900, rs1142, rs7803454, rs1626340, rs3138141, rs9564692, rs11080055, rs73036519	11	ENSG00000244414	CFHR1	1	1.76	0.17	4.36e-21
rs10922109, rs570618, rs61818925, rs9564692, rs17231506, rs72802342, rs67538026, rs429358, rs73036519, rs8135665	10	ENSG00000244414	CFHR1	1	1.74	0.17	4.3e-21
rs10922109, rs61818925, rs7803454, rs73036519, rs8135665	5	ENSG00000134365	CFHR4	1	1.85	0.18	4.33e-21
rs10922109, rs61818925, rs3138141, rs67538026, rs8135665	5	ENSG00000134365	CFHR4	1	1.91	0.19	4.28e-21
rs10922109, rs570618, rs61818925, rs10033900, rs1142, rs3138141, rs9564692, rs17231506, rs6565597, rs429358, rs73036519	11	ENSG00000244414	CFHR1	1	1.76	0.17	4.3e-21
rs10922109, rs570618, rs61818925, rs1142, rs7803454, rs1626340, rs429358, rs8135665	8	ENSG00000244414	CFHR1	1	1.68	0.17	4.31e-21
rs10922109, rs61818925, rs7803454, rs1626340, rs9564692, rs17231506, rs8135665	7	ENSG00000244414	CFHR1	1	1.69	0.17	4.35e-21
rs10922109, rs61818925, rs72802342, rs2230199, rs429358, rs73036519, rs8135665	7	ENSG00000244414	CFHR1	1	1.75	0.17	4.33e-21
rs10922109, rs570618, rs61818925, rs11080055, rs67538026, rs429358	6	ENSG00000244414	CFHR1	1	1.78	0.18	4.33e-21
rs10922109, rs61818925, rs10033900, rs7803454, rs17231506, rs6565597	6	ENSG00000134365	CFHR4	1	1.89	0.19	4.34e-21
rs10922109, rs61818925, rs10033900, rs1142, rs1626340, rs17231506, rs73036519, rs8135665	8	ENSG00000134365	CFHR4	1	1.86	0.18	4.32e-21
rs10922109, rs61818925, rs7803454, rs9564692, rs17231506, rs6565597, rs73036519, rs8135665	8	ENSG00000244414	CFHR1	1	1.71	0.17	4.3e-21
rs10922109, rs61818925, rs1142, rs7803454, rs9564692, rs17231506, rs11080055, rs8135665	8	ENSG00000134365	CFHR4	1	1.89	0.19	4.37e-21
rs10922109, rs61818925, rs1142, rs3138141, rs17231506, rs6565597, rs73036519, rs8135665	8	ENSG00000134365	CFHR4	1	1.87	0.19	4.33e-21
rs10922109, rs570618, rs61818925, rs10033900, rs3138141, rs9564692, rs72802342, rs429358, rs73036519, rs8135665	10	ENSG00000244414	CFHR1	1	1.74	0.17	4.36e-21
rs10922109, rs570618, rs61818925, rs10033900, rs7803454, rs17231506, rs67538026, rs73036519, rs8135665	9	ENSG00000244414	CFHR1	1	1.77	0.18	4.33e-21
rs10922109, rs570618, rs61818925, rs10033900, rs7803454, rs3138141, rs17231506, rs72802342, rs11080055, rs67538026, rs73036519, rs8135665	12	ENSG00000244414	CFHR1	1	1.75	0.17	4.35e-21
rs10922109, rs61818925, rs10033900, rs1142, rs1626340, rs9564692, rs17231506, rs73036519	8	ENSG00000134365	CFHR4	1	1.9	0.19	4.38e-21
rs10922109, rs570618, rs61818925, rs10033900, rs1142, rs7803454, rs3138141, rs9564692, rs17231506, rs6565597, rs8135665	11	ENSG00000244414	CFHR1	1	1.76	0.17	4.41e-21
rs10922109, rs570618, rs61818925, rs7803454, rs1626340, rs3138141, rs9564692, rs17231506, rs6565597, rs429358, rs8135665	11	ENSG00000244414	CFHR1	1	1.74	0.17	4.44e-21
rs10922109, rs61818925, rs1626340, rs3138141, rs11080055, rs67538026, rs8135665	7	ENSG00000244414	CFHR1	1	1.71	0.17	4.45e-21
rs10922109, rs570618, rs61818925, rs10033900, rs1142, rs7803454, rs1626340, rs17231506, rs6565597, rs67538026, rs8135665	11	ENSG00000244414	CFHR1	1	1.76	0.18	4.47e-21
rs10922109, rs61818925, rs17231506, rs73036519	4	ENSG00000244414	CFHR1	1	1.7	0.17	4.47e-21
rs10922109, rs61818925, rs7803454, rs3138141, rs8135665	5	ENSG00000134365	CFHR4	1	1.85	0.18	4.49e-21
rs10922109, rs61818925, rs1626340, rs3138141, rs17231506	5	ENSG00000134365	CFHR4	1	1.89	0.19	4.46e-21
rs10922109, rs570618, rs61818925, rs10033900, rs1142, rs17231506, rs72802342, rs6565597, rs429358, rs73036519, rs8135665	11	ENSG00000244414	CFHR1	1	1.73	0.17	4.46e-21
rs10922109, rs61818925, rs3138141, rs17231506, rs6565597, rs429358, rs8135665	7	ENSG00000134365	CFHR4	1	1.84	0.18	4.48e-21
rs10922109, rs61818925, rs1626340, rs17231506, rs429358, rs8135665	6	ENSG00000134365	CFHR4	1	1.86	0.18	4.48e-21
rs10922109, rs570618, rs61818925, rs10033900, rs3138141, rs9564692, rs17231506, rs67538026, rs429358, rs73036519, rs8135665	11	ENSG00000244414	CFHR1	1	1.76	0.17	4.51e-21
rs10922109, rs570618, rs61818925, rs72802342, rs429358, rs8135665	6	ENSG00000244414	CFHR1	1	1.67	0.17	4.5e-21
rs10922109, rs61818925, rs7803454, rs1626340, rs17231506, rs6565597	6	ENSG00000134365	CFHR4	1	1.87	0.19	4.5e-21
rs10922109, rs61818925, rs1142, rs7803454, rs9564692, rs429358, rs73036519	7	ENSG00000134365	CFHR4	1	1.9	0.19	4.51e-21
rs10922109, rs570618, rs61818925, rs9564692, rs17231506, rs72802342, rs11080055, rs67538026, rs429358	9	ENSG00000244414	CFHR1	1	1.76	0.18	4.53e-21
rs10922109, rs570618, rs61818925, rs10033900, rs1626340, rs17231506, rs67538026, rs429358, rs8135665	9	ENSG00000244414	CFHR1	1	1.74	0.17	4.53e-21
rs10922109, rs570618, rs61818925, rs7803454, rs9564692, rs17231506, rs429358, rs73036519, rs8135665	9	ENSG00000244414	CFHR1	1	1.73	0.17	4.56e-21
rs10922109, rs61818925, rs10033900, rs1142, rs9564692, rs17231506, rs73036519, rs8135665	8	ENSG00000134365	CFHR4	1	1.91	0.19	4.55e-21
rs10922109, rs61818925, rs1142, rs7803454, rs1626340, rs67538026, rs429358, rs8135665	8	ENSG00000134365	CFHR4	1	1.89	0.19	4.56e-21
rs10922109, rs570618, rs61818925, rs1142, rs7803454, rs17231506, rs72802342, rs429358, rs73036519, rs8135665	10	ENSG00000244414	CFHR1	1	1.73	0.17	4.55e-21
rs10922109, rs61818925, rs10033900, rs1142, rs8135665	5	ENSG00000134365	CFHR4	1	1.9	0.19	4.57e-21
rs10922109, rs61818925, rs10033900, rs3138141, rs17231506, rs6565597, rs73036519	7	ENSG00000134365	CFHR4	1	1.86	0.19	4.57e-21
rs10922109, rs61818925, rs3138141, rs67538026, rs429358, rs73036519, rs8135665	7	ENSG00000244414	CFHR1	1	1.69	0.17	4.58e-21
rs10922109, rs61818925, rs10033900, rs9564692	4	ENSG00000134365	CFHR4	1	1.86	0.19	4.59e-21
rs10922109, rs61818925, rs10033900, rs6565597, rs8135665	5	ENSG00000134365	CFHR4	1	1.88	0.19	4.62e-21
rs10922109, rs570618, rs61818925, rs1142, rs17231506, rs429358, rs73036519, rs8135665	8	ENSG00000244414	CFHR1	1	1.73	0.17	4.63e-21
rs10922109, rs61818925, rs10033900, rs1626340, rs3138141, rs17231506, rs67538026, rs73036519, rs8135665	9	ENSG00000134365	CFHR4	1	1.9	0.19	4.63e-21
rs10922109, rs570618, rs61818925, rs10033900, rs7803454, rs1626340, rs3138141, rs72802342, rs6565597, rs67538026, rs429358, rs8135665	12	ENSG00000244414	CFHR1	1	1.76	0.18	4.64e-21
rs10922109, rs61818925, rs1142, rs3138141, rs17231506, rs429358	6	ENSG00000134365	CFHR4	1	1.91	0.19	4.67e-21
rs10922109, rs570618, rs61818925, rs1142, rs9564692, rs17231506, rs72802342, rs67538026, rs429358	9	ENSG00000244414	CFHR1	1	1.72	0.17	4.68e-21
rs10922109, rs61818925, rs10033900, rs1626340, rs72802342	5	ENSG00000134365	CFHR4	1	1.89	0.19	4.7e-21
rs10922109, rs570618, rs61818925, rs10033900, rs1142, rs7803454, rs1626340, rs72802342, rs67538026, rs429358, rs8135665	11	ENSG00000244414	CFHR1	1	1.75	0.17	4.71e-21
rs10922109, rs61818925, rs3138141, rs73036519	4	ENSG00000244414	CFHR1	1	1.71	0.17	4.71e-21
rs10922109, rs570618, rs61818925, rs3138141, rs17231506, rs429358, rs73036519	7	ENSG00000244414	CFHR1	1	1.71	0.17	4.68e-21
rs10922109, rs61818925, rs1142, rs1626340, rs17231506, rs67538026, rs8135665	7	ENSG00000134365	CFHR4	1	1.91	0.19	4.71e-21
rs10922109, rs570618, rs61818925, rs9564692, rs17231506, rs72802342, rs67538026, rs429358	8	ENSG00000244414	CFHR1	1	1.75	0.17	4.71e-21
rs10922109, rs61818925, rs1142, rs7803454, rs429358	5	ENSG00000134365	CFHR4	1	1.91	0.19	4.76e-21
rs10922109, rs61818925, rs7803454, rs3138141, rs73036519	5	ENSG00000134365	CFHR4	1	1.93	0.19	4.77e-21
rs10922109, rs61818925, rs7803454, rs6565597, rs67538026	5	ENSG00000134365	CFHR4	1	1.87	0.19	4.75e-21
rs10922109, rs61818925, rs10033900, rs1142, rs17231506, rs67538026, rs8135665	7	ENSG00000134365	CFHR4	1	1.88	0.19	4.78e-21
rs10922109, rs61818925, rs10033900, rs7803454, rs1626340, rs17231506, rs6565597	7	ENSG00000134365	CFHR4	1	1.88	0.19	4.76e-21
rs10922109, rs61818925, rs7803454, rs1626340, rs17231506, rs72802342, rs429358, rs8135665	8	ENSG00000244414	CFHR1	1	1.66	0.17	4.77e-21
rs10922109, rs570618, rs61818925, rs10033900, rs7803454, rs1626340, rs3138141, rs17231506, rs6565597, rs429358	10	ENSG00000244414	CFHR1	1	1.76	0.18	4.77e-21
rs10922109, rs570618, rs61818925, rs10033900, rs17231506, rs11080055, rs67538026, rs429358, rs73036519, rs8135665	10	ENSG00000244414	CFHR1	1	1.74	0.17	4.77e-21
rs10922109, rs570618, rs61818925, rs10033900, rs1626340, rs3138141, rs67538026, rs429358, rs8135665	9	ENSG00000244414	CFHR1	1	1.75	0.17	4.75e-21
rs10922109, rs570618, rs61818925, rs10033900, rs7803454, rs72802342, rs6565597, rs67538026, rs73036519	9	ENSG00000244414	CFHR1	1	1.77	0.18	4.75e-21
rs10922109, rs570618, rs61818925, rs10033900, rs1626340, rs17231506, rs6565597, rs429358, rs8135665	9	ENSG00000244414	CFHR1	1	1.73	0.17	4.75e-21
rs10922109, rs570618, rs61818925, rs10033900, rs1142, rs7803454, rs3138141, rs9564692, rs72802342, rs429358, rs8135665	11	ENSG00000244414	CFHR1	1	1.73	0.17	4.91e-21
rs10922109, rs61818925, rs1626340, rs6565597	4	ENSG00000134365	CFHR4	1	1.82	0.18	4.92e-21
rs10922109, rs570618, rs61818925, rs3138141, rs9564692, rs17231506, rs72802342, rs429358, rs73036519	9	ENSG00000244414	CFHR1	1	1.71	0.17	4.92e-21
rs10922109, rs61818925, rs1142, rs7803454, rs8135665	5	ENSG00000244414	CFHR1	1	1.71	0.17	4.9e-21
rs10922109, rs61818925, rs1626340, rs17231506, rs429358	5	ENSG00000134365	CFHR4	1	1.89	0.19	4.89e-21
rs10922109, rs61818925, rs17231506, rs67538026, rs429358	5	ENSG00000134365	CFHR4	1	1.9	0.19	4.8e-21
rs10922109, rs61818925, rs17231506, rs67538026, rs429358	5	ENSG00000244414	CFHR1	1	1.66	0.17	4.85e-21
rs10922109, rs570618, rs61818925, rs10033900, rs1142, rs3138141, rs72802342, rs67538026, rs429358, rs73036519, rs8135665	11	ENSG00000244414	CFHR1	1	1.76	0.18	4.91e-21
rs10922109, rs61818925, rs1142, rs7803454, rs1626340, rs72802342, rs429358	7	ENSG00000134365	CFHR4	1	1.87	0.19	4.85e-21
rs10922109, rs61818925, rs1142, rs17231506, rs67538026, rs429358, rs73036519	7	ENSG00000134365	CFHR4	1	1.85	0.18	4.86e-21
rs10922109, rs61818925, rs7803454, rs9564692, rs67538026, rs429358, rs8135665	7	ENSG00000134365	CFHR4	1	1.92	0.19	4.82e-21
rs10922109, rs570618, rs61818925, rs7803454, rs1626340, rs67538026, rs429358, rs73036519	8	ENSG00000244414	CFHR1	1	1.74	0.17	4.81e-21
rs10922109, rs570618, rs61818925, rs3138141, rs9564692, rs72802342, rs11080055, rs8135665	8	ENSG00000244414	CFHR1	1	1.72	0.17	4.86e-21
rs10922109, rs570618, rs61818925, rs10033900, rs3138141, rs9564692, rs17231506, rs72802342, rs429358, rs73036519, rs8135665	11	ENSG00000244414	CFHR1	1	1.71	0.17	4.92e-21
rs10922109, rs61818925, rs10033900, rs1142, rs9564692, rs17231506	6	ENSG00000134365	CFHR4	1	1.88	0.19	4.82e-21
rs10922109, rs61818925, rs10033900, rs1142, rs1626340, rs9564692, rs17231506, rs8135665	8	ENSG00000134365	CFHR4	1	1.91	0.19	4.92e-21
rs10922109, rs61818925, rs7803454, rs17231506, rs67538026, rs8135665	6	ENSG00000244414	CFHR1	1	1.74	0.17	4.89e-21
rs10922109, rs61818925, rs10033900, rs7803454, rs1626340, rs3138141, rs17231506, rs67538026, rs73036519, rs8135665	10	ENSG00000134365	CFHR4	1	1.92	0.19	4.83e-21
rs10922109, rs61818925, rs1626340, rs9564692, rs17231506, rs67538026, rs73036519, rs8135665	8	ENSG00000244414	CFHR1	1	1.7	0.17	4.83e-21
rs10922109, rs570618, rs61818925, rs10033900, rs1142, rs1626340, rs3138141, rs17231506, rs11080055, rs6565597, rs73036519, rs8135665	12	ENSG00000244414	CFHR1	1	1.74	0.17	4.85e-21
rs10922109, rs570618, rs61818925, rs10033900, rs1142, rs7803454, rs1626340, rs6565597, rs8135665	9	ENSG00000244414	CFHR1	1	1.75	0.17	4.92e-21
rs10922109, rs570618, rs61818925, rs10033900, rs7803454, rs1626340, rs17231506, rs6565597, rs8135665	9	ENSG00000244414	CFHR1	1	1.76	0.17	4.89e-21
rs10922109, rs570618, rs61818925, rs10033900, rs1142, rs3138141, rs17231506, rs67538026, rs429358, rs73036519	10	ENSG00000244414	CFHR1	1	1.78	0.18	4.92e-21
rs10922109, rs570618, rs61818925, rs1142, rs7803454, rs9564692, rs17231506, rs72802342, rs429358, rs8135665	10	ENSG00000244414	CFHR1	1	1.75	0.17	4.93e-21
rs10922109, rs570618, rs61818925, rs10033900, rs1626340, rs9564692, rs17231506, rs72802342, rs6565597, rs67538026, rs429358, rs8135665	12	ENSG00000244414	CFHR1	1	1.73	0.17	4.82e-21
rs10922109, rs570618, rs61818925, rs1142, rs17231506, rs67538026, rs429358, rs73036519, rs8135665	9	ENSG00000244414	CFHR1	1	1.75	0.17	4.89e-21
rs10922109, rs570618, rs61818925, rs9564692, rs17231506, rs67538026, rs429358	7	ENSG00000244414	CFHR1	1	1.77	0.18	4.95e-21
rs10922109, rs61818925, rs1626340, rs73036519	4	ENSG00000134365	CFHR4	1	1.87	0.19	4.96e-21
rs10922109, rs61818925, rs1142, rs7803454, rs9564692, rs17231506, rs67538026, rs73036519	8	ENSG00000134365	CFHR4	1	1.95	0.19	4.97e-21
rs10922109, rs570618, rs61818925, rs10033900, rs1142, rs7803454, rs1626340, rs429358, rs73036519, rs8135665	10	ENSG00000244414	CFHR1	1	1.73	0.17	5e-21
rs10922109, rs570618, rs61818925, rs1142, rs1626340, rs17231506, rs429358	7	ENSG00000244414	CFHR1	1	1.71	0.17	5.02e-21
rs10922109, rs570618, rs61818925, rs10033900, rs3138141, rs6565597, rs429358, rs73036519	8	ENSG00000244414	CFHR1	1	1.71	0.17	5.03e-21
rs10922109, rs570618, rs61818925, rs10033900, rs7803454, rs3138141, rs17231506, rs72802342, rs67538026, rs8135665	10	ENSG00000244414	CFHR1	1	1.75	0.17	5.03e-21
rs10922109, rs61818925, rs1626340, rs3138141, rs67538026	5	ENSG00000244414	CFHR1	1	1.73	0.17	5.05e-21
rs10922109, rs570618, rs61818925, rs10033900, rs3138141, rs429358, rs8135665	7	ENSG00000244414	CFHR1	1	1.74	0.17	5.06e-21
rs10922109, rs61818925, rs1142, rs9564692, rs429358, rs73036519, rs8135665	7	ENSG00000134365	CFHR4	1	1.85	0.18	5.06e-21
rs10922109, rs570618, rs61818925, rs10033900, rs1142, rs3138141, rs17231506, rs8135665	8	ENSG00000244414	CFHR1	1	1.77	0.18	5.09e-21
rs10922109, rs61818925, rs10033900, rs17231506, rs6565597, rs73036519	6	ENSG00000134365	CFHR4	1	1.83	0.18	5.09e-21
rs10922109, rs570618, rs61818925, rs7803454, rs3138141, rs9564692, rs17231506, rs72802342, rs67538026	9	ENSG00000244414	CFHR1	1	1.76	0.18	5.1e-21
rs10922109, rs570618, rs61818925, rs10033900, rs1142, rs3138141, rs9564692, rs72802342, rs11080055, rs429358, rs73036519, rs8135665	12	ENSG00000244414	CFHR1	1	1.75	0.17	5.11e-21
rs10922109, rs61818925, rs7803454, rs1626340, rs429358	5	ENSG00000134365	CFHR4	1	1.86	0.19	5.14e-21
rs10922109, rs61818925, rs10033900, rs1626340, rs3138141, rs17231506, rs73036519, rs8135665	8	ENSG00000134365	CFHR4	1	1.88	0.19	5.13e-21
rs10922109, rs570618, rs61818925, rs10033900, rs1626340, rs3138141, rs6565597, rs67538026, rs429358	9	ENSG00000244414	CFHR1	1	1.76	0.18	5.16e-21
rs10922109, rs61818925, rs1142, rs7803454, rs1626340, rs9564692, rs17231506, rs67538026, rs429358, rs73036519	10	ENSG00000134365	CFHR4	1	1.9	0.19	5.16e-21
rs10922109, rs61818925, rs10033900, rs11080055	4	ENSG00000134365	CFHR4	1	1.89	0.19	5.17e-21
rs10922109, rs61818925, rs67538026, rs429358	4	ENSG00000134365	CFHR4	1	1.91	0.19	5.27e-21
rs10922109, rs570618, rs61818925, rs7803454, rs3138141, rs17231506, rs429358	7	ENSG00000244414	CFHR1	1	1.77	0.18	5.24e-21
rs10922109, rs570618, rs61818925, rs3138141, rs9564692, rs6565597, rs429358, rs73036519, rs8135665	9	ENSG00000244414	CFHR1	1	1.7	0.17	5.25e-21
rs10922109, rs570618, rs61818925, rs10033900, rs1142, rs7803454, rs3138141, rs17231506	8	ENSG00000244414	CFHR1	1	1.77	0.18	5.26e-21
rs10922109, rs61818925, rs1142, rs7803454, rs3138141, rs429358, rs73036519	7	ENSG00000134365	CFHR4	1	1.92	0.19	5.23e-21
rs10922109, rs570618, rs61818925, rs10033900, rs17231506, rs11080055, rs67538026, rs429358	8	ENSG00000244414	CFHR1	1	1.76	0.18	5.22e-21
rs10922109, rs61818925, rs1142, rs3138141, rs17231506, rs6565597, rs8135665	7	ENSG00000134365	CFHR4	1	1.88	0.19	5.26e-21
rs10922109, rs61818925, rs1626340, rs3138141, rs17231506, rs11080055, rs67538026	7	ENSG00000134365	CFHR4	1	1.92	0.19	5.2e-21
rs10922109, rs570618, rs61818925, rs7803454, rs3138141, rs17231506, rs72802342, rs67538026	8	ENSG00000244414	CFHR1	1	1.78	0.18	5.22e-21
rs10922109, rs570618, rs61818925, rs10033900, rs3138141, rs72802342, rs11080055, rs6565597, rs67538026, rs73036519, rs8135665	11	ENSG00000244414	CFHR1	1	1.75	0.17	5.28e-21
rs10922109, rs61818925, rs1626340, rs72802342, rs429358, rs8135665	6	ENSG00000134365	CFHR4	1	1.89	0.19	5.27e-21
rs10922109, rs61818925, rs10033900, rs7803454, rs1626340, rs3138141, rs17231506, rs6565597	8	ENSG00000134365	CFHR4	1	1.9	0.19	5.28e-21
rs10922109, rs61818925, rs1142, rs7803454, rs1626340, rs3138141, rs429358, rs73036519	8	ENSG00000134365	CFHR4	1	1.92	0.19	5.26e-21
rs10922109, rs61818925, rs7803454, rs1626340, rs3138141, rs17231506, rs6565597, rs67538026	8	ENSG00000134365	CFHR4	1	1.91	0.19	5.24e-21
rs10922109, rs61818925, rs7803454, rs1626340, rs3138141, rs67538026, rs429358, rs73036519, rs8135665	9	ENSG00000244414	CFHR1	1	1.7	0.17	5.28e-21
rs10922109, rs570618, rs61818925, rs10033900, rs7803454, rs1626340, rs17231506, rs72802342, rs8135665	9	ENSG00000244414	CFHR1	1	1.77	0.18	5.21e-21
rs10922109, rs570618, rs61818925, rs10033900, rs3138141, rs9564692, rs72802342, rs429358, rs73036519	9	ENSG00000244414	CFHR1	1	1.74	0.17	5.26e-21
rs10922109, rs570618, rs61818925, rs10033900, rs1142, rs7803454, rs1626340, rs17231506, rs11080055, rs67538026	10	ENSG00000244414	CFHR1	1	1.77	0.18	5.3e-21
rs10922109, rs570618, rs61818925, rs10033900, rs1142, rs3138141, rs11080055, rs429358, rs73036519	9	ENSG00000244414	CFHR1	1	1.73	0.17	5.32e-21
rs10922109, rs61818925, rs10033900, rs73036519	4	ENSG00000134365	CFHR4	1	1.89	0.19	5.34e-21
rs10922109, rs61818925, rs17231506, rs6565597, rs8135665	5	ENSG00000134365	CFHR4	1	1.84	0.18	5.34e-21
rs10922109, rs61818925, rs1142, rs7803454, rs11080055, rs73036519	6	ENSG00000134365	CFHR4	1	1.9	0.19	5.34e-21
rs10922109, rs61818925, rs7803454, rs1626340, rs17231506, rs67538026, rs73036519, rs8135665	8	ENSG00000244414	CFHR1	1	1.68	0.17	5.35e-21
rs10922109, rs61818925, rs7803454, rs17231506, rs11080055, rs6565597, rs67538026	7	ENSG00000134365	CFHR4	1	1.89	0.19	5.37e-21
rs10922109, rs61818925, rs7803454, rs3138141, rs17231506, rs429358, rs8135665	7	ENSG00000244414	CFHR1	1	1.68	0.17	5.39e-21
rs10922109, rs570618, rs61818925, rs10033900, rs1142, rs7803454, rs1626340	7	ENSG00000244414	CFHR1	1	1.76	0.18	5.41e-21
rs10922109, rs570618, rs61818925, rs10033900, rs6565597, rs429358, rs73036519, rs8135665	8	ENSG00000244414	CFHR1	1	1.73	0.17	5.43e-21
rs10922109, rs570618, rs61818925, rs10033900, rs9564692, rs17231506, rs72802342, rs6565597, rs429358, rs73036519	10	ENSG00000244414	CFHR1	1	1.73	0.17	5.43e-21
rs10922109, rs570618, rs61818925, rs7803454, rs9564692, rs17231506, rs72802342, rs6565597, rs8135665	9	ENSG00000244414	CFHR1	1	1.73	0.17	5.45e-21
rs10922109, rs570618, rs9564692, rs17231506, rs429358, rs73036519, rs8135665	7	ENSG00000244414	CFHR1	1	1.73	0.17	5.45e-21
rs10922109, rs570618, rs61818925, rs1626340, rs17231506, rs11080055, rs67538026, rs429358, rs73036519, rs8135665	10	ENSG00000244414	CFHR1	1	1.7	0.17	5.49e-21
rs10922109, rs570618, rs61818925, rs3138141, rs17231506, rs67538026, rs429358, rs73036519	8	ENSG00000244414	CFHR1	1	1.75	0.17	5.48e-21
rs10922109, rs61818925, rs1142, rs7803454, rs1626340, rs3138141	6	ENSG00000134365	CFHR4	1	1.89	0.19	5.48e-21
rs10922109, rs570618, rs61818925, rs10033900, rs11080055, rs429358, rs8135665	7	ENSG00000244414	CFHR1	1	1.74	0.17	5.51e-21
rs10922109, rs61818925, rs10033900, rs1626340, rs17231506, rs6565597, rs73036519	7	ENSG00000134365	CFHR4	1	1.85	0.18	5.51e-21
rs10922109, rs61818925, rs3138141, rs17231506, rs11080055, rs6565597, rs73036519	7	ENSG00000134365	CFHR4	1	1.88	0.19	5.51e-21
rs10922109, rs61818925, rs1142, rs7803454, rs1626340, rs17231506	6	ENSG00000134365	CFHR4	1	1.89	0.19	5.57e-21
rs10922109, rs570618, rs61818925, rs10033900, rs1142, rs7803454, rs1626340, rs67538026, rs429358, rs73036519, rs8135665	11	ENSG00000244414	CFHR1	1	1.77	0.18	5.59e-21
rs10922109, rs570618, rs61818925, rs10033900, rs1142, rs7803454, rs1626340, rs3138141, rs9564692, rs17231506, rs67538026, rs429358, rs8135665	13	ENSG00000244414	CFHR1	1	1.77	0.18	5.59e-21
rs10922109, rs61818925, rs1142, rs3138141, rs6565597, rs67538026, rs429358	7	ENSG00000134365	CFHR4	1	1.9	0.19	5.64e-21
rs10922109, rs61818925, rs1142, rs9564692, rs17231506, rs73036519, rs8135665	7	ENSG00000134365	CFHR4	1	1.88	0.19	5.66e-21
rs10922109, rs570618, rs61818925, rs10033900, rs1142, rs7803454, rs1626340, rs3138141, rs9564692, rs17231506, rs67538026, rs8135665	12	ENSG00000244414	CFHR1	1	1.79	0.18	5.64e-21
rs10922109, rs570618, rs61818925, rs10033900, rs9564692, rs17231506, rs429358, rs73036519, rs8135665	9	ENSG00000244414	CFHR1	1	1.72	0.17	5.65e-21
rs10922109, rs570618, rs17231506, rs11080055, rs429358, rs73036519, rs8135665	7	ENSG00000244414	CFHR1	1	1.72	0.17	5.67e-21
rs10922109, rs570618, rs61818925, rs10033900, rs1142, rs7803454, rs3138141, rs17231506, rs67538026, rs8135665	10	ENSG00000244414	CFHR1	1	1.77	0.18	5.69e-21
rs10922109, rs61818925, rs1142, rs7803454, rs9564692, rs17231506, rs6565597	7	ENSG00000134365	CFHR4	1	1.89	0.19	5.7e-21
rs10922109, rs570618, rs61818925, rs10033900, rs7803454, rs1626340, rs3138141, rs9564692, rs17231506, rs11080055, rs67538026, rs429358, rs8135665	13	ENSG00000244414	CFHR1	1	1.75	0.17	5.74e-21
rs10922109, rs61818925, rs1142, rs6565597, rs67538026, rs429358, rs8135665	7	ENSG00000134365	CFHR4	1	1.87	0.19	5.75e-21
rs10922109, rs61818925, rs9564692, rs17231506, rs67538026, rs73036519, rs8135665	7	ENSG00000134365	CFHR4	1	1.86	0.19	5.75e-21
rs10922109, rs61818925, rs1142, rs1626340, rs9564692, rs67538026, rs73036519, rs8135665	8	ENSG00000134365	CFHR4	1	1.92	0.19	5.74e-21
rs10922109, rs570618, rs61818925, rs10033900, rs3138141, rs17231506, rs67538026, rs429358, rs73036519	9	ENSG00000244414	CFHR1	1	1.75	0.17	5.73e-21
rs10922109, rs570618, rs61818925, rs10033900, rs1142, rs7803454, rs1626340, rs9564692, rs11080055, rs8135665	10	ENSG00000244414	CFHR1	1	1.73	0.17	5.76e-21
rs10922109, rs61818925, rs7803454, rs3138141, rs17231506, rs6565597, rs429358	7	ENSG00000134365	CFHR4	1	1.94	0.19	5.77e-21
rs10922109, rs570618, rs61818925, rs10033900, rs1142, rs7803454, rs67538026, rs73036519, rs8135665	9	ENSG00000244414	CFHR1	1	1.76	0.18	5.77e-21
rs10922109, rs570618, rs61818925, rs7803454, rs9564692, rs17231506, rs67538026	7	ENSG00000244414	CFHR1	1	1.74	0.17	5.79e-21
rs10922109, rs61818925, rs1142, rs9564692	4	ENSG00000134365	CFHR4	1	1.88	0.19	5.79e-21
rs10922109, rs570618, rs61818925, rs10033900, rs1142, rs17231506, rs72802342, rs6565597, rs429358, rs8135665	10	ENSG00000244414	CFHR1	1	1.73	0.17	5.79e-21
rs10922109, rs61818925, rs1626340, rs3138141, rs8135665	5	ENSG00000134365	CFHR4	1	1.84	0.18	5.8e-21
rs10922109, rs61818925, rs7803454, rs9564692, rs8135665	5	ENSG00000134365	CFHR4	1	1.85	0.18	5.82e-21
rs10922109, rs61818925, rs10033900, rs1142, rs1626340, rs73036519, rs8135665	7	ENSG00000134365	CFHR4	1	1.9	0.19	5.83e-21
rs10922109, rs61818925, rs7803454, rs3138141, rs9564692, rs429358, rs8135665	7	ENSG00000244414	CFHR1	1	1.68	0.17	5.82e-21
rs10922109, rs61818925, rs7803454, rs1626340, rs17231506, rs72802342, rs6565597, rs429358, rs73036519, rs8135665	10	ENSG00000244414	CFHR1	1	1.65	0.16	5.84e-21
rs10922109, rs61818925, rs3138141, rs9564692, rs67538026	5	ENSG00000134365	CFHR4	1	1.94	0.19	5.86e-21
rs10922109, rs61818925, rs7803454, rs1626340, rs3138141, rs17231506, rs6565597, rs429358	8	ENSG00000134365	CFHR4	1	1.9	0.19	5.85e-21
rs10922109, rs570618, rs61818925, rs7803454, rs3138141, rs17231506, rs429358, rs8135665	8	ENSG00000244414	CFHR1	1	1.73	0.17	5.89e-21
rs10922109, rs570618, rs61818925, rs7803454, rs3138141, rs8135665	6	ENSG00000244414	CFHR1	1	1.75	0.18	5.89e-21
rs10922109, rs570618, rs61818925, rs10033900, rs1626340, rs9564692, rs11080055, rs67538026, rs429358, rs8135665	10	ENSG00000244414	CFHR1	1	1.75	0.18	5.89e-21
rs10922109, rs570618, rs61818925, rs10033900, rs1142, rs7803454, rs3138141, rs17231506, rs6565597, rs67538026, rs8135665	11	ENSG00000244414	CFHR1	1	1.77	0.18	5.92e-21
rs10922109, rs570618, rs61818925, rs10033900, rs7803454, rs1626340, rs3138141, rs9564692, rs17231506, rs72802342, rs6565597, rs73036519, rs8135665	13	ENSG00000244414	CFHR1	1	1.74	0.17	5.97e-21
rs10922109, rs61818925, rs7803454, rs11080055, rs73036519	5	ENSG00000244414	CFHR1	1	1.71	0.17	5.97e-21
rs10922109, rs570618, rs61818925, rs10033900, rs7803454, rs17231506, rs429358, rs8135665	8	ENSG00000244414	CFHR1	1	1.74	0.17	5.97e-21
rs10922109, rs61818925, rs1142, rs7803454, rs3138141, rs17231506, rs429358	7	ENSG00000134365	CFHR4	1	1.92	0.19	5.97e-21
rs10922109, rs570618, rs61818925, rs10033900, rs7803454, rs9564692, rs17231506, rs72802342, rs67538026, rs429358, rs8135665	11	ENSG00000244414	CFHR1	1	1.75	0.17	5.97e-21
rs10922109, rs570618, rs61818925, rs9564692, rs17231506, rs73036519	6	ENSG00000244414	CFHR1	1	1.76	0.18	5.93e-21
rs10922109, rs61818925, rs10033900, rs1142, rs17231506, rs8135665	6	ENSG00000134365	CFHR4	1	1.87	0.19	5.93e-21
rs10922109, rs570618, rs61818925, rs10033900, rs1142, rs7803454, rs1626340, rs3138141, rs9564692, rs11080055, rs429358, rs8135665	12	ENSG00000244414	CFHR1	1	1.74	0.17	5.95e-21
rs10922109, rs570618, rs61818925, rs10033900, rs1142, rs7803454, rs1626340, rs3138141, rs17231506, rs11080055, rs67538026, rs8135665	12	ENSG00000244414	CFHR1	1	1.79	0.18	5.95e-21
rs10922109, rs570618, rs61818925, rs10033900, rs7803454, rs1626340, rs72802342, rs6565597, rs67538026, rs8135665	10	ENSG00000244414	CFHR1	1	1.76	0.18	5.97e-21
rs10922109, rs61818925, rs1626340, rs3138141, rs429358, rs73036519, rs8135665	7	ENSG00000134365	CFHR4	1	1.86	0.19	5.99e-21
rs10922109, rs61818925, rs7803454, rs1626340, rs67538026, rs429358, rs8135665	7	ENSG00000134365	CFHR4	1	1.88	0.19	6.01e-21
rs10922109, rs570618, rs61818925, rs10033900, rs1142, rs7803454, rs1626340, rs3138141, rs9564692, rs6565597, rs67538026, rs429358, rs8135665	13	ENSG00000244414	CFHR1	1	1.76	0.18	6.02e-21
rs10922109, rs570618, rs61818925, rs10033900, rs1142, rs3138141, rs17231506, rs67538026, rs8135665	9	ENSG00000244414	CFHR1	1	1.76	0.18	6.02e-21
rs10922109, rs570618, rs61818925, rs10033900, rs1142, rs3138141, rs67538026, rs429358, rs8135665	9	ENSG00000244414	CFHR1	1	1.76	0.18	6.03e-21
rs10922109, rs61818925, rs7803454, rs3138141, rs6565597	5	ENSG00000134365	CFHR4	1	1.88	0.19	6.04e-21
rs10922109, rs570618, rs61818925, rs10033900, rs7803454, rs1626340, rs17231506, rs11080055, rs67538026, rs73036519, rs8135665	11	ENSG00000244414	CFHR1	1	1.76	0.18	6.07e-21
rs10922109, rs570618, rs61818925, rs10033900, rs17231506, rs11080055, rs6565597, rs429358, rs8135665	9	ENSG00000244414	CFHR1	1	1.73	0.17	6.07e-21
rs10922109, rs570618, rs61818925, rs10033900, rs7803454, rs1626340, rs3138141, rs17231506, rs11080055, rs67538026, rs8135665	11	ENSG00000244414	CFHR1	1	1.77	0.18	6.09e-21
rs10922109, rs61818925, rs7803454, rs1626340, rs3138141, rs9564692, rs8135665	7	ENSG00000134365	CFHR4	1	1.88	0.19	6.1e-21
rs10922109, rs570618, rs61818925, rs10033900, rs3138141, rs9564692, rs17231506, rs72802342, rs429358, rs73036519	10	ENSG00000244414	CFHR1	1	1.75	0.17	6.1e-21
rs10922109, rs61818925, rs7803454, rs17231506, rs11080055, rs73036519	6	ENSG00000244414	CFHR1	1	1.73	0.17	6.12e-21
rs10922109, rs570618, rs61818925, rs10033900, rs9564692, rs17231506, rs11080055, rs429358, rs73036519	9	ENSG00000244414	CFHR1	1	1.74	0.17	6.12e-21
rs10922109, rs61818925, rs1626340, rs3138141, rs17231506, rs67538026, rs8135665	7	ENSG00000244414	CFHR1	1	1.68	0.17	6.17e-21
rs10922109, rs570618, rs61818925, rs10033900, rs1142, rs7803454, rs9564692, rs73036519, rs8135665	9	ENSG00000244414	CFHR1	1	1.72	0.17	6.17e-21
rs10922109, rs570618, rs61818925, rs1142, rs7803454, rs17231506, rs11080055, rs429358, rs8135665	9	ENSG00000244414	CFHR1	1	1.74	0.17	6.17e-21
rs10922109, rs61818925, rs1142, rs7803454, rs3138141, rs17231506, rs73036519	7	ENSG00000134365	CFHR4	1	1.95	0.19	6.18e-21
rs10922109, rs61818925, rs1626340, rs3138141, rs17231506, rs11080055, rs67538026, rs73036519, rs8135665	9	ENSG00000244414	CFHR1	1	1.68	0.17	6.19e-21
rs10922109, rs61818925, rs9564692, rs429358, rs73036519, rs8135665	6	ENSG00000134365	CFHR4	1	1.84	0.18	6.21e-21
rs10922109, rs570618, rs61818925, rs10033900, rs1142, rs7803454, rs1626340, rs17231506, rs72802342, rs67538026, rs73036519, rs8135665	12	ENSG00000244414	CFHR1	1	1.78	0.18	6.21e-21
rs10922109, rs61818925, rs1142, rs7803454, rs1626340, rs17231506, rs6565597, rs73036519	8	ENSG00000134365	CFHR4	1	1.85	0.18	6.22e-21
rs10922109, rs61818925, rs17231506, rs67538026, rs429358, rs73036519, rs8135665	7	ENSG00000244414	CFHR1	1	1.68	0.17	6.29e-21
rs10922109, rs61818925, rs1626340, rs3138141, rs9564692, rs8135665	6	ENSG00000244414	CFHR1	1	1.68	0.17	6.29e-21
rs10922109, rs61818925, rs1142, rs7803454, rs67538026, rs429358, rs73036519	7	ENSG00000134365	CFHR4	1	1.89	0.19	6.33e-21
rs10922109, rs570618, rs61818925, rs10033900, rs7803454, rs1626340, rs3138141, rs72802342, rs6565597, rs73036519, rs8135665	11	ENSG00000244414	CFHR1	1	1.76	0.18	6.37e-21
rs10922109, rs570618, rs61818925, rs1626340, rs67538026, rs429358	6	ENSG00000244414	CFHR1	1	1.73	0.17	6.37e-21
rs10922109, rs61818925, rs1626340, rs9564692, rs17231506, rs67538026, rs8135665	7	ENSG00000134365	CFHR4	1	1.85	0.19	6.39e-21
rs10922109, rs61818925, rs7803454, rs1626340, rs17231506, rs72802342	6	ENSG00000134365	CFHR4	1	1.88	0.19	6.43e-21
rs10922109, rs570618, rs61818925, rs10033900, rs1142, rs17231506, rs6565597, rs429358, rs8135665	9	ENSG00000244414	CFHR1	1	1.74	0.17	6.44e-21
rs10922109, rs570618, rs61818925, rs17231506, rs67538026, rs429358, rs73036519	7	ENSG00000244414	CFHR1	1	1.73	0.17	6.46e-21
rs10922109, rs61818925, rs10033900, rs7803454, rs1626340, rs6565597	6	ENSG00000134365	CFHR4	1	1.85	0.18	6.47e-21
rs10922109, rs61818925, rs7803454, rs1626340, rs67538026, rs429358, rs73036519, rs8135665	8	ENSG00000244414	CFHR1	1	1.65	0.16	6.47e-21
rs10922109, rs570618, rs61818925, rs10033900, rs7803454, rs1626340, rs3138141, rs17231506, rs6565597, rs67538026, rs429358, rs73036519	12	ENSG00000244414	CFHR1	1	1.77	0.18	6.46e-21
rs10922109, rs570618, rs61818925, rs10033900, rs1142, rs7803454, rs1626340, rs9564692, rs17231506, rs11080055, rs67538026, rs8135665	12	ENSG00000244414	CFHR1	1	1.76	0.18	6.48e-21
rs10922109, rs570618, rs61818925, rs7803454, rs17231506, rs429358, rs8135665	7	ENSG00000244414	CFHR1	1	1.71	0.17	6.49e-21
rs10922109, rs570618, rs61818925, rs72802342, rs67538026, rs429358, rs73036519	7	ENSG00000244414	CFHR1	1	1.71	0.17	6.5e-21
rs10922109, rs570618, rs61818925, rs10033900, rs9564692, rs17231506, rs72802342, rs6565597, rs429358, rs8135665	10	ENSG00000244414	CFHR1	1	1.7	0.17	6.5e-21
rs10922109, rs570618, rs61818925, rs10033900, rs3138141, rs9564692, rs11080055, rs429358, rs8135665	9	ENSG00000244414	CFHR1	1	1.75	0.17	6.5e-21
rs10922109, rs61818925, rs1626340, rs429358, rs8135665	5	ENSG00000134365	CFHR4	1	1.85	0.19	6.52e-21
rs10922109, rs570618, rs61818925, rs10033900, rs1142, rs1626340, rs3138141, rs17231506, rs11080055, rs6565597, rs8135665	11	ENSG00000244414	CFHR1	1	1.72	0.17	6.55e-21
rs10922109, rs61818925, rs7803454, rs3138141, rs6565597, rs429358, rs8135665	7	ENSG00000134365	CFHR4	1	1.86	0.19	6.57e-21
rs10922109, rs61818925, rs10033900, rs17231506, rs11080055, rs8135665	6	ENSG00000134365	CFHR4	1	1.86	0.19	6.57e-21
rs10922109, rs570618, rs61818925, rs10033900, rs17231506, rs6565597, rs429358, rs73036519, rs8135665	9	ENSG00000244414	CFHR1	1	1.72	0.17	6.56e-21
rs10922109, rs570618, rs61818925, rs11080055, rs429358, rs73036519	6	ENSG00000244414	CFHR1	1	1.71	0.17	6.6e-21
rs10922109, rs61818925, rs7803454, rs3138141, rs429358, rs73036519	6	ENSG00000134365	CFHR4	1	1.92	0.19	6.61e-21
rs10922109, rs570618, rs61818925, rs10033900, rs1142, rs17231506, rs429358, rs73036519	8	ENSG00000244414	CFHR1	1	1.76	0.18	6.64e-21
rs10922109, rs61818925, rs7803454, rs1626340, rs3138141, rs17231506, rs429358, rs73036519	8	ENSG00000134365	CFHR4	1	1.91	0.19	6.64e-21
rs10922109, rs570618, rs61818925, rs10033900, rs7803454, rs1626340, rs17231506, rs11080055, rs429358, rs73036519, rs8135665	11	ENSG00000244414	CFHR1	1	1.73	0.17	6.7e-21
rs10922109, rs61818925, rs10033900, rs3138141, rs17231506, rs8135665	6	ENSG00000134365	CFHR4	1	1.87	0.19	6.7e-21
rs10922109, rs570618, rs61818925, rs10033900, rs7803454, rs3138141, rs17231506, rs67538026, rs73036519, rs8135665	10	ENSG00000244414	CFHR1	1	1.77	0.18	6.7e-21
rs10922109, rs570618, rs61818925, rs10033900, rs9564692, rs72802342, rs429358, rs8135665	8	ENSG00000244414	CFHR1	1	1.74	0.17	6.71e-21
rs10922109, rs61818925, rs9564692, rs17231506, rs6565597	5	ENSG00000134365	CFHR4	1	1.84	0.18	6.72e-21
rs10922109, rs570618, rs61818925, rs10033900, rs1142, rs9564692, rs17231506, rs6565597, rs429358, rs73036519, rs8135665	11	ENSG00000244414	CFHR1	1	1.71	0.17	6.73e-21
rs10922109, rs61818925, rs1142, rs7803454, rs9564692, rs17231506, rs6565597, rs73036519	8	ENSG00000244414	CFHR1	1	1.7	0.17	6.73e-21
rs10922109, rs570618, rs61818925, rs10033900, rs1626340, rs11080055, rs429358	7	ENSG00000244414	CFHR1	1	1.74	0.17	6.75e-21
rs10922109, rs61818925, rs1626340, rs9564692, rs11080055, rs73036519, rs8135665	7	ENSG00000244414	CFHR1	1	1.71	0.17	6.76e-21
rs10922109, rs570618, rs61818925, rs10033900, rs3138141, rs17231506, rs72802342, rs11080055, rs6565597, rs429358, rs8135665	11	ENSG00000244414	CFHR1	1	1.72	0.17	6.77e-21
rs10922109, rs570618, rs61818925, rs10033900, rs1142, rs7803454, rs1626340, rs11080055, rs67538026, rs73036519	10	ENSG00000244414	CFHR1	1	1.77	0.18	6.77e-21
rs10922109, rs570618, rs61818925, rs10033900, rs7803454, rs3138141, rs9564692, rs72802342, rs11080055, rs6565597, rs67538026, rs73036519, rs8135665	13	ENSG00000244414	CFHR1	1	1.74	0.17	6.81e-21
rs10922109, rs61818925, rs7803454, rs67538026, rs8135665	5	ENSG00000134365	CFHR4	1	1.88	0.19	6.81e-21
rs10922109, rs61818925, rs10033900, rs7803454, rs17231506, rs72802342, rs67538026, rs429358, rs8135665	9	ENSG00000244414	CFHR1	1	1.69	0.17	6.81e-21
rs10922109, rs570618, rs61818925, rs10033900, rs7803454, rs1626340, rs17231506, rs11080055, rs67538026, rs8135665	10	ENSG00000244414	CFHR1	1	1.74	0.17	6.81e-21
rs10922109, rs570618, rs61818925, rs10033900, rs7803454, rs9564692, rs11080055, rs429358, rs8135665	9	ENSG00000244414	CFHR1	1	1.75	0.18	6.79e-21
rs10922109, rs570618, rs61818925, rs10033900, rs3138141, rs429358, rs73036519, rs8135665	8	ENSG00000244414	CFHR1	1	1.73	0.17	6.85e-21
rs10922109, rs570618, rs61818925, rs10033900, rs7803454, rs1626340, rs72802342, rs6565597, rs67538026, rs73036519, rs8135665	11	ENSG00000244414	CFHR1	1	1.75	0.17	6.84e-21
rs10922109, rs61818925, rs10033900, rs7803454, rs1626340, rs17231506, rs6565597, rs8135665	8	ENSG00000134365	CFHR4	1	1.87	0.19	6.83e-21
rs10922109, rs61818925, rs7803454, rs9564692, rs72802342, rs67538026, rs73036519, rs8135665	8	ENSG00000244414	CFHR1	1	1.73	0.17	6.84e-21
rs10922109, rs61818925, rs1142, rs7803454, rs3138141, rs429358, rs73036519, rs8135665	8	ENSG00000244414	CFHR1	1	1.67	0.17	6.88e-21
rs10922109, rs61818925, rs1142, rs1626340	4	ENSG00000244414	CFHR1	1	1.72	0.17	6.9e-21
rs10922109, rs61818925, rs1626340, rs17231506, rs8135665	5	ENSG00000134365	CFHR4	1	1.87	0.19	6.93e-21
rs10922109, rs61818925, rs9564692, rs429358, rs73036519, rs8135665	6	ENSG00000244414	CFHR1	1	1.68	0.17	6.93e-21
rs10922109, rs570618, rs61818925, rs10033900, rs7803454, rs1626340, rs3138141, rs9564692, rs17231506, rs11080055, rs73036519, rs8135665	12	ENSG00000244414	CFHR1	1	1.74	0.17	6.91e-21
rs10922109, rs570618, rs61818925, rs10033900, rs1142, rs7803454, rs9564692, rs429358, rs73036519, rs8135665	10	ENSG00000244414	CFHR1	1	1.75	0.17	6.93e-21
rs10922109, rs570618, rs61818925, rs7803454, rs1626340, rs17231506, rs6565597, rs67538026, rs429358, rs8135665	10	ENSG00000244414	CFHR1	1	1.7	0.17	6.96e-21
rs10922109, rs570618, rs61818925, rs1142, rs7803454, rs9564692, rs17231506, rs72802342, rs67538026, rs429358, rs8135665	11	ENSG00000244414	CFHR1	1	1.75	0.17	6.96e-21
rs10922109, rs570618, rs61818925, rs10033900, rs1142, rs7803454, rs9564692, rs17231506, rs67538026	9	ENSG00000244414	CFHR1	1	1.75	0.18	6.97e-21
rs10922109, rs61818925, rs1142, rs7803454, rs1626340, rs3138141, rs8135665	7	ENSG00000134365	CFHR4	1	1.9	0.19	6.98e-21
rs10922109, rs570618, rs61818925, rs7803454, rs1626340, rs17231506, rs67538026, rs429358	8	ENSG00000244414	CFHR1	1	1.76	0.18	6.99e-21
rs10922109, rs61818925, rs9564692, rs17231506, rs8135665	5	ENSG00000244414	CFHR1	1	1.69	0.17	7.01e-21
rs10922109, rs61818925, rs11080055, rs73036519, rs8135665	5	ENSG00000134365	CFHR4	1	1.88	0.19	7.03e-21
rs10922109, rs570618, rs61818925, rs10033900, rs7803454, rs1626340, rs3138141, rs17231506	8	ENSG00000244414	CFHR1	1	1.75	0.18	7.05e-21
rs10922109, rs570618, rs61818925, rs10033900, rs7803454, rs1626340, rs3138141, rs9564692, rs17231506, rs72802342, rs11080055, rs6565597, rs67538026, rs73036519	14	ENSG00000244414	CFHR1	1	1.77	0.18	7.05e-21
rs10922109, rs61818925, rs67538026, rs8135665	4	ENSG00000244414	CFHR1	1	1.7	0.17	7.06e-21
rs10922109, rs61818925, rs1626340, rs3138141, rs67538026	5	ENSG00000134365	CFHR4	1	1.92	0.19	7.07e-21
rs10922109, rs61818925, rs9564692, rs73036519, rs8135665	5	ENSG00000244414	CFHR1	1	1.71	0.17	7.09e-21
rs10922109, rs61818925, rs17231506, rs73036519, rs8135665	5	ENSG00000244414	CFHR1	1	1.69	0.17	7.08e-21
rs10922109, rs61818925, rs1626340, rs17231506, rs67538026, rs8135665	6	ENSG00000244414	CFHR1	1	1.67	0.17	7.09e-21
rs10922109, rs570618, rs61818925, rs10033900, rs7803454, rs3138141, rs17231506, rs6565597, rs67538026, rs8135665	10	ENSG00000244414	CFHR1	1	1.76	0.18	7.14e-21
rs10922109, rs61818925, rs7803454, rs72802342, rs8135665	5	ENSG00000244414	CFHR1	1	1.69	0.17	7.19e-21
rs10922109, rs61818925, rs1142, rs7803454, rs1626340, rs3138141, rs6565597	7	ENSG00000134365	CFHR4	1	1.9	0.19	7.18e-21
rs10922109, rs61818925, rs1142, rs3138141, rs67538026, rs429358	6	ENSG00000134365	CFHR4	1	1.89	0.19	7.26e-21
rs10922109, rs61818925, rs1142, rs7803454, rs9564692, rs17231506, rs72802342, rs8135665	8	ENSG00000134365	CFHR4	1	1.91	0.19	7.26e-21
rs10922109, rs61818925, rs10033900, rs1626340, rs17231506, rs11080055, rs8135665	7	ENSG00000134365	CFHR4	1	1.88	0.19	7.3e-21
rs10922109, rs570618, rs61818925, rs10033900, rs1142, rs1626340, rs3138141, rs11080055, rs429358, rs73036519, rs8135665	11	ENSG00000244414	CFHR1	1	1.71	0.17	7.31e-21
[truncated: 639,954+ more rows]

## Sheet: Supplementary Table S5
Supplementary Table S5. Most robust eGenes influenced by interaction of complement pathway assigned variants. Given are eQTL results with a p-value < 1 x 10-7 and detected by at least three eCombinations.
[truncated: 438,221+ more rows]

[truncated: 6 more sheets: Supplementary Table S6, Supplementary Table S7, Supplementary Table S8, Supplementary Table S9, Supplementary Table S10, Supplementary Table S11]
